# Supplementary material for: Construction and validation of a comprehensive metabolism-associated prognostic model for predicting survival and immunotherapy benefits in ovarian cancer
Source: J Cancer. 2024 Sep 23;15(18):5986–6001. doi: 10.7150/jca.100796 (PMC11492998; doi:10.7150/jca.100796)
Supplement: Supplementary file 1 — Supplementary tables. [file jcav15p5986s1.xlsx]

## Sheet: S1
Table S1: Summary of 2752 recognized metabolic-related genes
Gene Name	Gene Symbol	Classification
ATP-binding cassette, sub-family A (ABC1), member 1	ABCA1	ABC Transporter
ATP-binding cassette, sub-family A (ABC1), member 10	ABCA10	ABC Transporter
ATP-binding cassette, sub-family A (ABC1), member 12	ABCA12	ABC Transporter
ATP-binding cassette, sub-family A (ABC1), member 13	ABCA13	ABC Transporter
ATP-binding cassette, sub-family A (ABC1), member 2	ABCA2	ABC Transporter
ATP-binding cassette, sub-family A (ABC1), member 3	ABCA3	ABC Transporter
ATP-binding cassette, sub-family A (ABC1), member 4	ABCA4	ABC Transporter
ATP-binding cassette, sub-family A (ABC1), member 5	ABCA5	ABC Transporter
ATP-binding cassette, sub-family A (ABC1), member 6	ABCA6	ABC Transporter
ATP-binding cassette, sub-family A (ABC1), member 7	ABCA7	ABC Transporter
ATP-binding cassette, sub-family A (ABC1), member 8	ABCA8	ABC Transporter
ATP-binding cassette, sub-family A (ABC1), member 9	ABCA9	ABC Transporter
ATP-binding cassette, sub-family B (MDR/TAP), member 1	ABCB1	ABC Transporter
ATP-binding cassette, sub-family B (MDR/TAP), member 10	ABCB10	ABC Transporter
ATP-binding cassette, sub-family B (MDR/TAP), member 11	ABCB11	ABC Transporter
ATP-binding cassette, sub-family B (MDR/TAP), member 4	ABCB4	ABC Transporter
ATP-binding cassette, sub-family B (MDR/TAP), member 5	ABCB5	ABC Transporter
ATP-binding cassette, sub-family B (MDR/TAP), member 6	ABCB6	ABC Transporter
ATP-binding cassette, sub-family B (MDR/TAP), member 7	ABCB7	ABC Transporter
ATP-binding cassette, sub-family B (MDR/TAP), member 8	ABCB8	ABC Transporter
ATP-binding cassette, sub-family B (MDR/TAP), member 9	ABCB9	ABC Transporter
ATP-binding cassette, sub-family C (CFTR/MRP), member 1	ABCC1	ABC Transporter
ATP-binding cassette, sub-family C (CFTR/MRP), member 10	ABCC10	ABC Transporter
ATP-binding cassette, sub-family C (CFTR/MRP), member 11	ABCC11	ABC Transporter
ATP-binding cassette, sub-family C (CFTR/MRP), member 12	ABCC12	ABC Transporter
ATP-binding cassette, sub-family C (CFTR/MRP), member 13	ABCC13	ABC Transporter
ATP-binding cassette, sub-family C (CFTR/MRP), member 2	ABCC2	ABC Transporter
ATP-binding cassette, sub-family C (CFTR/MRP), member 3	ABCC3	ABC Transporter
ATP-binding cassette, sub-family C (CFTR/MRP), member 4	ABCC4	ABC Transporter
ATP-binding cassette, sub-family C (CFTR/MRP), member 5	ABCC5	ABC Transporter
ATP-binding cassette, sub-family C (CFTR/MRP), member 6	ABCC6	ABC Transporter
ATP-binding cassette, sub-family C (CFTR/MRP), member 8	ABCC8	ABC Transporter
ATP-binding cassette, sub-family C (CFTR/MRP), member 9	ABCC9	ABC Transporter
ATP-binding cassette, sub-family D (ALD), member 1	ABCD1	ABC Transporter
ATP-binding cassette, sub-family D (ALD), member 2	ABCD2	ABC Transporter
ATP-binding cassette, sub-family D (ALD), member 3	ABCD3	ABC Transporter
ATP-binding cassette, sub-family D (ALD), member 4	ABCD4	ABC Transporter
ATP-binding cassette, sub-family E (OABP), member 1	ABCE1	ABC Transporter
ATP-binding cassette, sub-family F (GCN20), member 1	ABCF1	ABC Transporter
ATP-binding cassette, sub-family F (GCN20), member 2	ABCF2	ABC Transporter
ATP-binding cassette, sub-family F (GCN20), member 3	ABCF3	ABC Transporter
ATP-binding cassette, sub-family G (WHITE), member 1	ABCG1	ABC Transporter
ATP-binding cassette, sub-family G (WHITE), member 2	ABCG2	ABC Transporter
ATP-binding cassette, sub-family G (WHITE), member 4	ABCG4	ABC Transporter
ATP-binding cassette, sub-family G (WHITE), member 5 (sterolin 1)	ABCG5	ABC Transporter
ATP-binding cassette, sub-family G (WHITE), member 8 (sterolin 2)	ABCG8	ABC Transporter
aminoadipate aminotransferase	AADAT	Amino Acid
Aminoacylase 1	ACY1	Amino Acid
Aminoacylase 1-like	ACY1L	Amino Acid
aspartoacylase (aminocyclase) 3	ACY3	Amino Acid
arginine decarboxylase	ADC	Amino Acid
acireductone dioxygenase 1	ADI1	Amino Acid
alkylglycerone phosphate synthase	AGPS	Amino Acid
alanine-glyoxylate aminotransferase	AGXT	Amino Acid
alanine-glyoxylate aminotransferase 2	AGXT2	Amino Acid
alanine-glyoxylate aminotransferase 2-like 1	AGXT2L1	Amino Acid
alanine-glyoxylate aminotransferase 2-like 2	AGXT2L2	Amino Acid
Asparagine synthetase	ASNS	Amino Acid
asparagine synthetase domain containing 1	ASNSD1	Amino Acid
aspartoacylase (Canavan disease)	ASPA	Amino Acid
asparaginase homolog (S. cerevisiae)	ASPG	Amino Acid
asparaginase like 1	ASRGL1	Amino Acid
cysteine conjugate-beta lyase; cytoplasmic (glutamine transaminase K, kyneurenine aminotransferase)	CCBL1	Amino Acid
cysteine conjugate-beta lyase 2	CCBL2	Amino Acid
crystallin, mu	CRYM	Amino Acid
D-amino-acid oxidase	DAO	Amino Acid
D-aspartate oxidase	DDO	Amino Acid
glycine C-acetyltransferase (2-amino-3-ketobutyrate coenzyme A ligase)	GCAT	Amino Acid
glutaryl-Coenzyme A dehydrogenase	GCDH	Amino Acid
glutamic-pyruvate transaminase (alanine aminotransferase)	GPT	Amino Acid
glutamic pyruvate transaminase (alanine aminotransferase) 2	GPT2	Amino Acid
ilvB (bacterial acetolactate synthase)-like	ILVBL	Amino Acid
lens protein with glutamine synthetase domain	LGSN	Amino Acid
pterin-4 alpha-carbinolamine dehydratase/dimerization cofactor of hepatocyte nuclear factor 1 alpha	PCBD1	Amino Acid
pterin-4 alpha-carbinolamine dehydratase/dimerization cofactor of hepatocyte nuclear factor 1 alpha (TCF1) 2	PCBD2	Amino Acid
saccharopine dehydrogenase (putative)	SCCPDH	Amino Acid
selenocysteine lyase	SCLY	Amino Acid
serine dehydratase	SDS	Amino Acid
serine dehydratase-like	SDSL	Amino Acid
selenophosphate synthetase 1	SEPHS1	Amino Acid
selenophosphate synthetase 2	SEPHS2	Amino Acid
threonine synthase-like 1 (S. cerevisiae)	THNSL1	Amino Acid
threonine synthase-like 2 (S. cerevisiae)	THNSL2	Amino Acid
trimethyllysine hydroxylase, epsilon	TMLHE	Amino Acid
chitinase 3-like 1 (cartilage glycoprotein-39)	CHI3L1	Aminosugar
chitinase 3-like 2	CHI3L2	Aminosugar
chitinase, acidic	CHIA	Aminosugar
chitinase domain containing 1	CHID1	Aminosugar
chitinase 1	CHIT1	Aminosugar
Cytidine monophosphate N-acetylneuraminic acid synthetase	CMAS	Aminosugar
glutamine-fructose-6-phosphate transaminase 1	GFPT1	Aminosugar
glutamine-fructose-6-phosphate transaminase 2	GFPT2	Aminosugar
glucosamine (UDP-N-acetyl)-2-epimerase/N-acetylmannosamine kinase	GNE	Aminosugar
glucosamine-6-phosphate deaminase 1	GNPDA1	Aminosugar
glucosamine-6-phosphate deaminase 2	GNPDA2	Aminosugar
glucosamine-phosphate N-acetyltransferase 1	GNPNAT1	Aminosugar
N-acetylglucosamine-1-phosphate transferase, alpha and beta subunits	GNPTAB	Aminosugar
N-acetylglucosamine-1-phosphate transferase, gamma subunit	GNPTG	Aminosugar
N-acetylglucosamine kinase	NAGK	Aminosugar
N-acetylneuraminic acid phosphatase	NANP	Aminosugar
N-acetylneuraminic acid synthase (sialic acid synthase)	NANS	Aminosugar
N-acetylneuraminate pyruvate lyase (dihydrodipicolinate synthase)	NPL	Aminosugar
phosphoglucomutase 3	PGM3	Aminosugar
renin binding protein	RENBP	Aminosugar
UDP-N-acteylglucosamine pyrophosphorylase 1	UAP1	Aminosugar
UDP-N-acteylglucosamine pyrophosphorylase 1-like 1	UAP1L1	Aminosugar
lactate dehydrogenase A	LDHA	Anaerobic Glycolysis
lactate dehydrogenase A-like 6A	LDHAL6A	Anaerobic Glycolysis
lactate dehydrogenase A-like 6B	LDHAL6B	Anaerobic Glycolysis
lactate dehydrogenase B	LDHB	Anaerobic Glycolysis
lactate dehydrogenase C	LDHC	Anaerobic Glycolysis
lactate dehydrogenase D	LDHD	Anaerobic Glycolysis
ATPase type 13A1	ATP13A1	ATPase
ATPase type 13A2	ATP13A2	ATPase
ATPase type 13A3	ATP13A3	ATPase
ATPase type 13A4	ATP13A4	ATPase
ATPase type 13A5	ATP13A5	ATPase
methylmalonic aciduria (cobalamin deficiency) cblB type	MMAB	B12
methylmalonic aciduria (cobalamin deficiency) cblC type, with homocystinuria	MMACHC	B12
methylmalonic aciduria (cobalamin deficiency) cblD type, with homocystinuria	MMADHC	B12
5-methyltetrahydrofolate-homocysteine methyltransferase reductase	MTRR	B12
branched chain aminotransferase 1, cytosolic	BCAT1	BCAAs
branched chain aminotransferase 2, mitochondrial	BCAT2	BCAAs
branched chain keto acid dehydrogenase E1, alpha polypeptide	BCKDHA	BCAAs
branched chain keto acid dehydrogenase E1, beta polypeptide (maple syrup urine disease)	BCKDHB	BCAAs
dihydrolipoamide branched chain transacylase E2	DBT	BCAAs
3-hydroxyisobutyrate dehydrogenase	HIBADH	BCAAs
3-hydroxyisobutyryl-Coenzyme A hydrolase	HIBCH	BCAAs
isovaleryl Coenzyme A dehydrogenase	IVD	BCAAs
methylcrotonoyl-Coenzyme A carboxylase 1 (alpha)	MCCC1	BCAAs
methylcrotonoyl-Coenzyme A carboxylase 2 (beta)	MCCC2	BCAAs
GTP cyclohydrolase 1 (dopa-responsive dystonia)	GCH1	BH4
6-pyruvoyltetrahydropterin synthase	PTS	BH4
quinoid dihydropteridine reductase	QDPR	BH4
sepiapterin reductase (7,8-dihydrobiopterin:NADP+ oxidoreductase)	SPR	BH4
bile acid Coenzyme A: amino acid N-acyltransferase (glycine N-choloyltransferase)	BAAT	Bile Acid
cytochrome P450, family 27, subfamily A, polypeptide 1	CYP27A1	Bile Acid
cytochrome P450, family 7, subfamily A, polypeptide 1	CYP7A1	Bile Acid
cytochrome P450, family 7, subfamily B, polypeptide 1	CYP7B1	Bile Acid
cytochrome P450, family 8, subfamily B, polypeptide 1	CYP8B1	Bile Acid
hydroxy-delta-5-steroid dehydrogenase, 3 beta- and steroid delta-isomerase 7	HSD3B7	Bile Acid
fructose-1,6-bisphosphatase 1	FBP1	Carbohydrate Storage
fructose-1,6-bisphosphatase 2	FBP2	Carbohydrate Storage
glucose-6-phosphatase, catalytic subunit	G6PC	Carbohydrate Storage
glucose-6-phosphatase, catalytic, 2	G6PC2	Carbohydrate Storage
glucose 6 phosphatase, catalytic, 3	G6PC3	Carbohydrate Storage
glucan (1,4-alpha-), branching enzyme 1 (glycogen branching enzyme, Andersen disease, glycogen storage disease type IV)	GBE1	Carbohydrate Storage
glycogenin 1	GYG1	Carbohydrate Storage
glycogenin 2	GYG2	Carbohydrate Storage
glycogen synthase 1 (muscle)	GYS1	Carbohydrate Storage
glycogen synthase 2 (liver)	GYS2	Carbohydrate Storage
phosphoenolpyruvate carboxykinase 1 (soluble)	PCK1	Carbohydrate Storage
phosphoenolpyruvate carboxykinase 2 (mitochondrial)	PCK2	Carbohydrate Storage
UDP-glucose pyrophosphorylase 2	UGP2	Carbohydrate Storage
cytochrome P450, family 51, subfamily A, polypeptide 1	CYP51A1	Cholesterol
24-dehydrocholesterol reductase	DHCR24	Cholesterol
7-dehydrocholesterol reductase	DHCR7	Cholesterol
emopamil binding protein (sterol isomerase)	EBP	Cholesterol
emopamil binding protein-like	EBPL	Cholesterol
farnesyl-diphosphate farnesyltransferase 1	FDFT1	Cholesterol
farnesyl diphosphate synthase (farnesyl pyrophosphate synthetase, dimethylallyltranstransferase, geranyltranstransferase)	FDPS	Cholesterol
hydroxysteroid (17-beta) dehydrogenase 7	HSD17B7	Cholesterol
Lamin B receptor	LBR	Cholesterol
lecithin-cholesterol acyltransferase	LCAT	Cholesterol
lanosterol synthase (2,3-oxidosqualene-lanosterol cyclase)	LSS	Cholesterol
NAD(P) dependent steroid dehydrogenase-like	NSDHL	Cholesterol
sterol-C4-methyl oxidase-like	SC4MOL	Cholesterol
sterol-C5-desaturase (ERG3 delta-5-desaturase homolog, S. cerevisiae)-like	SC5DL	Cholesterol
Squalene epoxidase	SQLE	Cholesterol
transmembrane 7 superfamily member 2	TM7SF2	Cholesterol
acetoacetyl-CoA synthetase	AACS	CoA
acyl-CoA thioesterase 1	ACOT1	CoA
acyl-CoA thioesterase 11	ACOT11	CoA
acyl-CoA thioesterase 12	ACOT12	CoA
acyl-CoA thioesterase 2	ACOT2	CoA
acyl-CoA thioesterase 4	ACOT4	CoA
acyl-CoA thioesterase 6	ACOT6	CoA
acyl-CoA thioesterase 7	ACOT7	CoA
Acyl-CoA thioesterase 8	ACOT8	CoA
acyl-CoA thioesterase 9	ACOT9	CoA
Coenzyme A synthase	COASY	CoA
pantothenate kinase 1	PANK1	CoA
pantothenate kinase 2 (Hallervorden-Spatz syndrome)	PANK2	CoA
pantothenate kinase 3	PANK3	CoA
pantothenate kinase 4	PANK4	CoA
phosphopantothenoylcysteine decarboxylase	PPCDC	CoA
phosphopantothenoylcysteine synthetase	PPCS	CoA
S-adenosylhomocysteine hydrolase	AHCY	Cofactor
S-adenosylhomocysteine hydrolase-like 1	AHCYL1	Cofactor
S-adenosylhomocysteine hydrolase-like 2	AHCYL2	Cofactor
butyrobetaine (gamma), 2-oxoglutarate dioxygenase (gamma-butyrobetaine hydroxylase) 1	BBOX1	Cofactor
biotinidase	BTD	Cofactor
carboxyl ester lipase (bile salt-stimulated lipase)	CEL	Cofactor
carnitine acetyltransferase	CRAT	Cofactor
cubilin (intrinsic factor-cobalamin receptor)	CUBN	Cofactor
cytochrome P450, family 24, subfamily A, polypeptide 1	CYP24A1	Cofactor
cytochrome P450, family 27, subfamily B, polypeptide 1	CYP27B1	Cofactor
dihydroxyacetone kinase 2 homolog (S. cerevisiae)	DAK	Cofactor
FAD1 flavin adenine dinucleotide synthetase homolog (S. cerevisiae)	FLAD1	Cofactor
folate hydrolase (prostate-specific membrane antigen) 1	FOLH1	Cofactor
gephyrin	GPHN	Cofactor
holocarboxylase synthetase (biotin-(proprionyl-Coenzyme A-carboxylase (ATP-hydrolysing)) ligase)	HLCS	Cofactor
molybdenum cofactor sulfurase	MOCOS	Cofactor
molybdenum cofactor synthesis 1	MOCS1	Cofactor
molybdenum cofactor synthesis 2	MOCS2	Cofactor
molybdenum cofactor synthesis 3	MOCS3	Cofactor
N-acetylglutamate synthase	NAGS	Cofactor
riboflavin kinase	RFK	Cofactor
Thiamine triphosphatase	THTPA	Cofactor
thiamin pyrophosphokinase 1	TPK1	Cofactor
vitamin K epoxide reductase complex, subunit 1	VKORC1	Cofactor
vitamin K epoxide reductase complex, subunit 1-like 1	VKORC1L1	Cofactor
michondrially encoded NADH dehydrogenase 1	MT-ND1	Complex I
michondrially encoded NADH dehydrogenase 2	MT-ND2	Complex I
michondrially encoded NADH dehydrogenase 3	MT-ND3	Complex I
michondrially encoded NADH dehydrogenase 4	MT-ND4	Complex I
michondrially encoded NADH dehydrogenase 4 like	MT-ND4L	Complex I
michondrially encoded NADH dehydrogenase 5	MT-ND5	Complex I
michondrially encoded NADH dehydrogenase 6	MT-ND6	Complex I
NADH dehydrogenase (ubiquinone) 1 alpha subcomplex, 1, 7.5kDa	NDUFA1	Complex I
NADH dehydrogenase (ubiquinone) 1 alpha subcomplex, 10, 42kDa	NDUFA10	Complex I
NADH dehydrogenase (ubiquinone) 1 alpha subcomplex, 11, 14.7kDa	NDUFA11	Complex I
NADH dehydrogenase (ubiquinone) 1 alpha subcomplex, 12	NDUFA12	Complex I
NADH dehydrogenase (ubiquinone) 1 alpha subcomplex, 13	NDUFA13	Complex I
NADH dehydrogenase (ubiquinone) 1 alpha subcomplex, 2, 8kDa	NDUFA2	Complex I
NADH dehydrogenase (ubiquinone) 1 alpha subcomplex, 3, 9kDa	NDUFA3	Complex I
NADH dehydrogenase (ubiquinone) 1 alpha subcomplex, 4, 9kDa	NDUFA4	Complex I
NADH dehydrogenase (ubiquinone) 1 alpha subcomplex, 4-like	NDUFA4L	Complex I
NADH dehydrogenase (ubiquinone) 1 alpha subcomplex, 4-like 2	NDUFA4L2	Complex I
NADH dehydrogenase (ubiquinone) 1 alpha subcomplex, 5, 13kDa	NDUFA5	Complex I
NADH dehydrogenase (ubiquinone) 1 alpha subcomplex, 6, 14kDa	NDUFA6	Complex I
NADH dehydrogenase (ubiquinone) 1 alpha subcomplex, 7, 14.5kDa	NDUFA7	Complex I
NADH dehydrogenase (ubiquinone) 1 alpha subcomplex, 8, 19kDa	NDUFA8	Complex I
NADH dehydrogenase (ubiquinone) 1 alpha subcomplex, 9, 39kDa	NDUFA9	Complex I
NADH dehydrogenase (ubiquinone) 1, alpha/beta subcomplex, 1, 8kDa	NDUFAB1	Complex I
NADH dehydrogenase (ubiquinone) 1 alpha subcomplex, assembly factor 1	NDUFAF1	Complex I
NADH dehydrogenase (ubiquinone) 1 alpha subcomplex, assembly factor 2	NDUFAF2	Complex I
NADH dehydrogenase (ubiquinone) 1 beta subcomplex, 1, 7kDa	NDUFB1	Complex I
NADH dehydrogenase (ubiquinone) 1 beta subcomplex, 10, 22kDa	NDUFB10	Complex I
NADH dehydrogenase (ubiquinone) 1 beta subcomplex, 11, 17.3kDa	NDUFB11	Complex I
NADH dehydrogenase (ubiquinone) 1 beta subcomplex, 2, 8kDa	NDUFB2	Complex I
NADH dehydrogenase (ubiquinone) 1 beta subcomplex, 3, 12kDa	NDUFB3	Complex I
NADH dehydrogenase (ubiquinone) 1 beta subcomplex, 4, 12kDa	NDUFB4	Complex I
NADH dehydrogenase (ubiquinone) 1 beta subcomplex, 5, 16kDa	NDUFB5	Complex I
NADH dehydrogenase (ubiquinone) 1 beta subcomplex, 6, 17kDa	NDUFB6	Complex I
NADH dehydrogenase (ubiquinone) 1 beta subcomplex, 7, 18kDa	NDUFB7	Complex I
NADH dehydrogenase (ubiquinone) 1 beta subcomplex, 8, 19kDa	NDUFB8	Complex I
NADH dehydrogenase (ubiquinone) 1 beta subcomplex, 9, 22kDa	NDUFB9	Complex I
NADH dehydrogenase (ubiquinone) 1, subcomplex unknown, 1, 6kDa	NDUFC1	Complex I
NADH dehydrogenase (ubiquinone) 1, subcomplex unknown, 2, 14.5kDa	NDUFC2	Complex I
NADH dehydrogenase (ubiquinone) Fe-S protein 1, 75kDa (NADH-coenzyme Q reductase)	NDUFS1	Complex I
NADH dehydrogenase (ubiquinone) Fe-S protein 2, 49kDa (NADH-coenzyme Q reductase)	NDUFS2	Complex I
NADH dehydrogenase (ubiquinone) Fe-S protein 3, 30kDa (NADH-coenzyme Q reductase)	NDUFS3	Complex I
NADH dehydrogenase (ubiquinone) Fe-S protein 4, 18kDa (NADH-coenzyme Q reductase)	NDUFS4	Complex I
NADH dehydrogenase (ubiquinone) Fe-S protein 5, 15kDa (NADH-coenzyme Q reductase)	NDUFS5	Complex I
NADH dehydrogenase (ubiquinone) Fe-S protein 6, 13kDa (NADH-coenzyme Q reductase)	NDUFS6	Complex I
NADH dehydrogenase (ubiquinone) Fe-S protein 7, 20kDa (NADH-coenzyme Q reductase)	NDUFS7	Complex I
NADH dehydrogenase (ubiquinone) Fe-S protein 8, 23kDa (NADH-coenzyme Q reductase)	NDUFS8	Complex I
NADH dehydrogenase (ubiquinone) flavoprotein 1, 51kDa	NDUFV1	Complex I
NADH dehydrogenase (ubiquinone) flavoprotein 2, 24kDa	NDUFV2	Complex I
NADH dehydrogenase (ubiquinone) flavoprotein 3, 10kDa	NDUFV3	Complex I
succinate dehydrogenase complex, subunit A, flavoprotein (Fp)	SDHA	Complex II
succinate dehydrogenase complex, subunit B, iron sulfur (Ip)	SDHB	Complex II
succinate dehydrogenase complex, subunit C, integral membrane protein, 15kDa	SDHC	Complex II
succinate dehydrogenase complex, subunit D, integral membrane protein	SDHD	Complex II
cytochrome c-1	CYC1	Complex III
cytochrome c, somatic	CYCS	Complex III
Cytochrome b	MT-CYB	Complex III
ubiquinol-cytochrome c reductase complex (7.2 kD)	UCRC	Complex III
ubiquinol-cytochrome c reductase, 6.4kDa subunit	UQCR	Complex III
ubiquinol-cytochrome c reductase binding protein	UQCRB	Complex III
ubiquinol-cytochrome c reductase core protein I	UQCRC1	Complex III
ubiquinol-cytochrome c reductase core protein II	UQCRC2	Complex III
ubiquinol-cytochrome c reductase, Rieske iron-sulfur polypeptide 1	UQCRFS1	Complex III
ubiquinol-cytochrome c reductase hinge protein	UQCRH	Complex III
ubiquinol-cytochrome c reductase, complex III subunit VII, 9.5kDa	UQCRQ	Complex III
mitochondrially encoded cytochrome c oxidase I	COX1	Complex IV
COX10 homolog, cytochrome c oxidase assembly protein, heme A: farnesyltransferase (yeast)	COX10	Complex IV
COX11 homolog, cytochrome c oxidase assembly protein (yeast)	COX11	Complex IV
COX15 homolog, cytochrome c oxidase assembly protein (yeast)	COX15	Complex IV
COX16 cytochrome c oxidase assembly homolog (S. cerevisiae)	COX16	Complex IV
COX17 cytochrome c oxidase assembly homolog (S. cerevisiae)	COX17	Complex IV
COX18 cytochrome c oxidase assembly homolog (S. cerevisiae)	COX18	Complex IV
COX19 cytochrome c oxidase assembly homolog (S. cerevisiae)	COX19	Complex IV
mitochondrially encoded cytochrome c oxidase II	COX2	Complex IV
mitochondrially encoded cytochrome c oxidase III	COX3	Complex IV
cytochrome c oxidase subunit IV isoform 1	COX4I1	Complex IV
cytochrome c oxidase subunit IV isoform 2 (lung)	COX4I2	Complex IV
cytochrome c oxidase subunit Va	COX5A	Complex IV
Cytochrome c oxidase subunit Vb	COX5B	Complex IV
cytochrome c oxidase subunit VIa polypeptide 1	COX6A1	Complex IV
cytochrome c oxidase subunit VIa polypeptide 2	COX6A2	Complex IV
cytochrome c oxidase subunit Vib polypeptide 1 (ubiquitous)	COX6B1	Complex IV
cytochrome c oxidase subunit VIb polypeptide 2 (testis)	COX6B2	Complex IV
cytochrome c oxidase subunit VIc	COX6C	Complex IV
cytochrome c oxidase subunit VIIa polypeptide 1 (muscle)	COX7A1	Complex IV
cytochrome c oxidase subunit VIIa polypeptide 2 (liver)	COX7A2	Complex IV
cytochrome c oxidase subunit VIIa polypeptide 2 like	COX7A2L	Complex IV
cytochrome c oxidase subunit VIIb	COX7B	Complex IV
cytochrome c oxidase subunit VIIb2	COX7B2	Complex IV
cytochrome c oxidase subunit VIIc	COX7C	Complex IV
cytochrome c oxidase subunit 8A (ubiquitous)	COX8A	Complex IV
cytochrome c oxidase subunit 8C	COX8C	Complex IV
creatine kinase, brain	CKB	Creatine
creatine kinase, ectopic expression	CKBE	Creatine
creatine kinase, muscle	CKM	Creatine
creatine kinase, mitochondrial 1A	CKMT1A	Creatine
creatine kinase, mitochondrial 1B	CKMT1B	Creatine
creatine kinase, mitochondrial 2 (sarcomeric)	CKMT2	Creatine
guanidinoacetate N-methyltransferase	GAMT	Creatine
glycine amidinotransferase (L-arginine:glycine amidinotransferase)	GATM	Creatine
2-aminoethanethiol (cysteamine) dioxygenase	ADO	Cysteine
cystathionine-beta-synthase	CBS	Cysteine
cysteine dioxygenase, type I	CDO1	Cysteine
cysteine sulfinic acid decarboxylase	CSAD	Cysteine
cystathionase (cystathionine gamma-lyase)	CTH	Cysteine
NFS1 nitrogen fixation 1 homolog (S. cerevisiae)	NFS1	Cysteine
prenylcysteine oxidase 1	PCYOX1	Cysteine
prenylcysteine oxidase 1 like	PCYOX1L	Cysteine
sulfite oxidase	SUOX	Cysteine
arylacetamide deacetylase (esterase)	AADAC	Detox
arylacetamide deacetylase-like 1	AADACL1	Detox
arylacetamide deacetylase-like 2	AADACL2	Detox
arylacetamide deacetylase-like 3	AADACL3	Detox
arylacetamide deacetylase-like 4	AADACL4	Detox
aldo-keto reductase family 7-like	AKR7L	Detox
butyrylcholinesterase	BCHE	Detox
Catalase	CAT	Detox
carboxylesterase 1 (monocyte/macrophage serine esterase 1)	CES1	Detox
carboxylesterase 2 (intestine, liver)	CES2	Detox
carboxylesterase 3 (brain)	CES3	Detox
carboxylesterase 7	CES7	Detox
dihydrodiol dehydrogenase (dimeric)	DHDH	Detox
dipeptidase 1 (renal)	DPEP1	Detox
dipeptidase 2	DPEP2	Detox
dipeptidase 3	DPEP3	Detox
epoxide hydrolase 1, microsomal (xenobiotic)	EPHX1	Detox
epoxide hydrolase 2, cytoplasmic	EPHX2	Detox
flavin containing monooxygenase 1	FMO1	Detox
flavin containing monooxygenase 2	FMO2	Detox
flavin containing monooxygenase 3	FMO3	Detox
flavin containing monooxygenase 4	FMO4	Detox
flavin containing monooxygenase 5	FMO5	Detox
superoxide dismutase 1, soluble (amyotrophic lateral sclerosis 1 (adult))	SOD1	Detox
Superoxide dismutase 2, mitochondrial	SOD2	Detox
superoxide dismutase 3, extracellular	SOD3	Detox
thiopurine S-methyltransferase	TPMT	Detox
UDP glucuronosyltransferase 1 family, polypeptide A1	UGT1A1	Detox
UDP glucuronosyltransferase 1 family, polypeptide A10	UGT1A10	Detox
UDP glucuronosyltransferase 1 family, polypeptide A3	UGT1A3	Detox
UDP glucuronosyltransferase 1 family, polypeptide A4	UGT1A4	Detox
UDP glucuronosyltransferase 1 family, polypeptide A5	UGT1A5	Detox
UDP glucuronosyltransferase 1 family, polypeptide A6	UGT1A6	Detox
UDP glucuronosyltransferase 1 family, polypeptide A7	UGT1A7	Detox
UDP glucuronosyltransferase 1 family, polypeptide A8	UGT1A8	Detox
UDP glucuronosyltransferase 1 family, polypeptide A9	UGT1A9	Detox
UDP glucuronosyltransferase 2 family, polypeptide A1	UGT2A1	Detox
UDP glucuronosyltransferase 2 family, polypeptide A2	UGT2A2	Detox
UDP glucuronosyltransferase 2 family, polypeptide A3	UGT2A3	Detox
UDP glucuronosyltransferase 2 family, polypeptide B10	UGT2B10	Detox
UDP glucuronosyltransferase 2 family, polypeptide B11	UGT2B11	Detox
UDP glucuronosyltransferase 2 family, polypeptide B15	UGT2B15	Detox
UDP glucuronosyltransferase 2 family, polypeptide B17	UGT2B17	Detox
UDP glucuronosyltransferase 2 family, polypeptide B28	UGT2B28	Detox
UDP glucuronosyltransferase 2 family, polypeptide B4	UGT2B4	Detox
UDP glucuronosyltransferase 2 family, polypeptide B7	UGT2B7	Detox
UDP glycosyltransferase 3 family, polypeptide A1	UGT3A1	Detox
UDP glycosyltransferase 3 family, polypeptide A2	UGT3A2	Detox
acetyl-Coenzyme A acyltransferase 1 (peroxisomal 3-oxoacyl-Coenzyme A thiolase)	ACAA1	Fatty Acid
acetyl-Coenzyme A acyltransferase 2 (mitochondrial 3-oxoacyl-Coenzyme A thiolase)	ACAA2	Fatty Acid
acetyl-Coenzyme A carboxylase alpha	ACACA	Fatty Acid
acetyl-Coenzyme A carboxylase beta	ACACB	Fatty Acid
acyl-Coenzyme A dehydrogenase family, member 10	ACAD10	Fatty Acid
acyl-Coenzyme A dehydrogenase family, member 11	ACAD11	Fatty Acid
acyl-Coenzyme A dehydrogenase family, member 8	ACAD8	Fatty Acid
acyl-Coenzyme A dehydrogenase family, member 9	ACAD9	Fatty Acid
acyl-Coenzyme A dehydrogenase, long chain	ACADL	Fatty Acid
acyl-Coenzyme A dehydrogenase, C-4 to C-12 straight chain	ACADM	Fatty Acid
acyl-Coenzyme A dehydrogenase, C-2 to C-3 short chain	ACADS	Fatty Acid
acyl-Coenzyme A dehydrogenase, short/branched chain	ACADSB	Fatty Acid
acyl-Coenzyme A dehydrogenase, very long chain	ACADVL	Fatty Acid
acetyl-Coenzyme A acetyltransferase 1 (acetoacetyl Coenzyme A thiolase)	ACAT1	Fatty Acid
acetyl-Coenzyme A acetyltransferase 2 (acetoacetyl Coenzyme A thiolase)	ACAT2	Fatty Acid
acyl-Coenzyme A binding domain containing 3	ACBD3	Fatty Acid
acyl-Coenzyme A binding domain containing 4	ACBD4	Fatty Acid
acyl-Coenzyme A binding domain containing 5	ACBD5	Fatty Acid
acyl-Coenzyme A binding domain containing 6	ACBD6	Fatty Acid
acyl-Coenzyme A binding domain containing 7	ACBD7	Fatty Acid
acyl-Coenzyme A oxidase 1, palmitoyl	ACOX1	Fatty Acid
acyl-Coenzyme A oxidase 2, branched chain	ACOX2	Fatty Acid
acyl-Coenzyme A oxidase 3, pristanoyl	ACOX3	Fatty Acid
acyl-Coenzyme A oxidase-like	ACOXL	Fatty Acid
acyl-CoA synthetase bubblegum family member 1	ACSBG1	Fatty Acid
acyl-CoA synthetase bubblegum family member 2	ACSBG2	Fatty Acid
acyl-CoA synthetase family member 2	ACSF2	Fatty Acid
acyl-CoA synthetase family member 3	ACSF3	Fatty Acid
acyl-CoA synthetase long-chain family member 1	ACSL1	Fatty Acid
acyl-CoA synthetase long-chain family member 3	ACSL3	Fatty Acid
Acyl-CoA synthetase long-chain family member 4	ACSL4	Fatty Acid
acyl-CoA synthetase long-chain family member 5	ACSL5	Fatty Acid
acyl-CoA synthetase long-chain family member 6	ACSL6	Fatty Acid
acyl-CoA synthetase medium-chain family member 1	ACSM1	Fatty Acid
acyl-CoA synthetase medium-chain family member 2A	ACSM2A	Fatty Acid
acyl-CoA synthetase medium-chain family member 2B	ACSM2B	Fatty Acid
acyl-CoA synthetase medium-chain family member 3	ACSM3	Fatty Acid
acyl-CoA synthetase medium-chain family member 4	ACSM4	Fatty Acid
acyl-CoA synthetase medium-chain family member 5	ACSM5	Fatty Acid
Acyl-CoA synthetase short-chain family member 1	ACSS1	Fatty Acid
acyl-CoA synthetase short-chain family member 2	ACSS2	Fatty Acid
acyl-CoA synthetase short-chain family member 3	ACSS3	Fatty Acid
citrate lyase beta like	CLYBL	Fatty Acid
carnitine palmitoyltransferase 1A (liver)	CPT1A	Fatty Acid
carnitine palmitoyltransferase 1B (muscle)	CPT1B	Fatty Acid
carnitine palmitoyltransferase 1C	CPT1C	Fatty Acid
carnitine palmitoyltransferase II	CPT2	Fatty Acid
cytochrome P450, family 4, subfamily A, polypeptide 11	CYP4A11	Fatty Acid
cytochrome P450, family 4, subfamily A, polypeptide 22	CYP4A22	Fatty Acid
cytochrome P450, family 4, subfamily B, polypeptide 1	CYP4B1	Fatty Acid
cytochrome P450, family 4, subfamily F, polypeptide 11	CYP4F11	Fatty Acid
cytochrome P450, family 4, subfamily F, polypeptide 12	CYP4F12	Fatty Acid
cytochrome P450, family 4, subfamily F, polypeptide 2	CYP4F2	Fatty Acid
cytochrome P450, family 4, subfamily F, polypeptide 22	CYP4F22	Fatty Acid
cytochrome P450, family 4, subfamily F, polypeptide 3	CYP4F3	Fatty Acid
cytochrome P450, family 4, subfamily F, polypeptide 8	CYP4F8	Fatty Acid
cytochrome P450, family 4, subfamily V, polypeptide 2	CYP4V2	Fatty Acid
cytochrome P450, family 4, subfamily X, polypeptide 1	CYP4X1	Fatty Acid
cytochrome P450, family 4, subfamily Z, polypeptide 1	CYP4Z1	Fatty Acid
dodecenoyl-Coenzyme A delta isomerase (3,2 trans-enoyl-Coenzyme A isomerase)	DCI	Fatty Acid
2,4-dienoyl CoA reductase 1, mitochondrial	DECR1	Fatty Acid
2,4-dienoyl CoA reductase 2, peroxisomal	DECR2	Fatty Acid
diacylglycerol O-acyltransferase homolog 1 (mouse)	DGAT1	Fatty Acid
diacylglycerol O-acyltransferase homolog 2 (mouse)	DGAT2	Fatty Acid
diacylglycerol O-acyltransferase 2-like 3	DGAT2L3	Fatty Acid
diacylglycerol O-acyltransferase 2-like 4	DGAT2L4	Fatty Acid
diacylglycerol O-acyltransferase 2-like 6	DGAT2L6	Fatty Acid
diacylglycerol O-acyltransferase 2-like 7	DGAT2L7	Fatty Acid
enoyl Coenzyme A hydratase 1, peroxisomal	ECH1	Fatty Acid
enoyl Coenzyme A hydratase domain containing 1	ECHDC1	Fatty Acid
enoyl Coenzyme A hydratase domain containing 2	ECHDC2	Fatty Acid
enoyl Coenzyme A hydratase domain containing 3	ECHDC3	Fatty Acid
enoyl Coenzyme A hydratase, short chain, 1, mitochondrial	ECHS1	Fatty Acid
enoyl-Coenzyme A, hydratase/3-hydroxyacyl Coenzyme A dehydrogenase	EHHADH	Fatty Acid
elongation of very long chain fatty acids (FEN1/Elo2, SUR4/Elo3, yeast)-like 1	ELOVL1	Fatty Acid
elongation of very long chain fatty acids (FEN1/Elo2, SUR4/Elo3, yeast)-like 2	ELOVL2	Fatty Acid
elongation of very long chain fatty acids (FEN1/Elo2, SUR4/Elo3, yeast)-like 3	ELOVL3	Fatty Acid
elongation of very long chain fatty acids (FEN1/Elo2, SUR4/Elo3, yeast)-like 4	ELOVL4	Fatty Acid
ELOVL family member 5, elongation of long chain fatty acids (FEN1/Elo2, SUR4/Elo3-like, yeast)	ELOVL5	Fatty Acid
ELOVL family member 6, elongation of long chain fatty acids (FEN1/Elo2, SUR4/Elo3-like, yeast)	ELOVL6	Fatty Acid
ELOVL family member 7, elongation of long chain fatty acids (yeast)	ELOVL7	Fatty Acid
electron-transfer-flavoprotein, alpha polypeptide (glutaric aciduria II)	ETFA	Fatty Acid
electron-transfer-flavoprotein, beta polypeptide	ETFB	Fatty Acid
electron-transferring-flavoprotein dehydrogenase	ETFDH	Fatty Acid
fatty acid 2-hydroxylase	FA2H	Fatty Acid
fatty acid amide hydrolase	FAAH	Fatty Acid
fatty acid amide hydrolase 2	FAAH2	Fatty Acid
fatty acid desaturase 1	FADS1	Fatty Acid
fatty acid desaturase 2	FADS2	Fatty Acid
fatty acid desaturase 3	FADS3	Fatty Acid
fatty acyl CoA reductase 1	FAR1	Fatty Acid
fatty acyl CoA reductase 2	FAR2	Fatty Acid
fatty acid synthase	FASN	Fatty Acid
glycoprotein, synaptic 2	GPSN2	Fatty Acid
2-hydroxyacyl-CoA lyase 1	HACL1	Fatty Acid
hydroxyacyl-Coenzyme A dehydrogenase	HADH	Fatty Acid
hydroxyacyl-Coenzyme A dehydrogenase/3-ketoacyl-Coenzyme A thiolase/enoyl-Coenzyme A hydratase (trifunctional protein), alpha subunit	HADHA	Fatty Acid
hydroxyacyl-Coenzyme A dehydrogenase/3-ketoacyl-Coenzyme A thiolase/enoyl-Coenzyme A hydratase (trifunctional protein), beta subunit	HADHB	Fatty Acid
lipase, hepatic	LIPC	Fatty Acid
lipase, gastric	LIPF	Fatty Acid
lipase, endothelial	LIPG	Fatty Acid
lipase, member H	LIPH	Fatty Acid
lipase, member I	LIPI	Fatty Acid
lipase, family member J	LIPJ	Fatty Acid
lipase, mamber K	LIPK	Fatty Acid
lipase, member M	LIPM	Fatty Acid
lipase, member N	LIPN	Fatty Acid
lipoprotein lipase	LPL	Fatty Acid
lipid phosphate phosphatase-related protein type 2	LPPR2	Fatty Acid
malonyl CoA:ACP acyltransferase (mitochondrial)	MCAT	Fatty Acid
mitochondrial trans-2-enoyl-CoA reductase	MECR	Fatty Acid
monoglyceride lipase	MGLL	Fatty Acid
malonyl-CoA decarboxylase	MLYCD	Fatty Acid
microsomal triglyceride transfer protein	MTTP	Fatty Acid
oleoyl-ACP hydrolase	OLAH	Fatty Acid
3-oxoacyl-ACP synthase, mitochondrial	OXSM	Fatty Acid
peroxisomal D3,D2-enoyl-CoA isomerase	PECI	Fatty Acid
peroxisomal trans-2-enoyl-CoA reductase	PECR	Fatty Acid
phytanoyl-CoA 2-hydroxylase	PHYH	Fatty Acid
phytanoyl-CoA dioxygenase domain containing 1	PHYHD1	Fatty Acid
pancreatic lipase	PNLIP	Fatty Acid
pancreatic lipase-related protein 1	PNLIPRP1	Fatty Acid
pancreatic lipase-related protein 2	PNLIPRP2	Fatty Acid
pancreatic lipase-related protein 3	PNLIPRP3	Fatty Acid
patatin-like phospholipase domain containing 1	PNPLA1	Fatty Acid
patatin-like phospholipase domain containing 2	PNPLA2	Fatty Acid
patatin-like phospholipase domain containing 3	PNPLA3	Fatty Acid
patatin-like phospholipase domain containing 4	PNPLA4	Fatty Acid
patatin-like phospholipase domain containing 5	PNPLA5	Fatty Acid
patatin-like phospholipase domain containing 6	PNPLA6	Fatty Acid
patatin-like phospholipase domain containing 7	PNPLA7	Fatty Acid
patatin-like phospholipase domain containing 8	PNPLA8	Fatty Acid
stearoyl-CoA desaturase (delta-9-desaturase)	SCD	Fatty Acid
stearoyl-CoA desaturase 5	SCD5	Fatty Acid
sterol carrier protein 2	SCP2	Fatty Acid
short chain dehydrogenase/reductase family 16C, member 6	SDR16C6	Fatty Acid
short chain dehydrogenase/reductase family 39U, member 1	SDR39U1	Fatty Acid
short chain dehydrogenase/reductase family 42E, member 1	SDR42E1	Fatty Acid
short chain dehydrogenase/reductase family 9C, member 7	SDR9C7	Fatty Acid
dihydrofolate reductase	DHFR	Folate
dihydrofolate reductase-like 1	DHFRL1	Folate
folylpolyglutamate synthase	FPGS	Folate
methylenetetrahydrofolate dehydrogenase (NADP+ dependent) 1, methenyltetrahydrofolate cyclohydrolase, formyltetrahydrofolate synthetase	MTHFD1	Folate
Methylenetetrahydrofolate dehydrogenase (NADP+ dependent) 1-like	MTHFD1L	Folate
methylenetetrahydrofolate dehydrogenase (NADP+ dependent) 2, methenyltetrahydrofolate cyclohydrolase	MTHFD2	Folate
methylenetetrahydrofolate dehydrogenase (NADP+ dependent) 2-like	MTHFD2L	Folate
5,10-methylenetetrahydrofolate reductase (NADPH)	MTHFR	Folate
5,10-methenyltetrahydrofolate synthetase (5-formyltetrahydrofolate cyclo-ligase)	MTHFS	Folate
methenyltetrahydrofolate synthetase domain containing	MTHFSD	Folate
serine hydroxymethyltransferase 1 (soluble)	SHMT1	Folate
serine hydroxymethyltransferase 2 (mitochondrial)	SHMT2	Folate
aldehyde dehydrogenase 18 family, member A1	ALDH18A1	Glutamate
aldehyde dehydrogenase 5 family, member A1 (succinate-semialdehyde dehydrogenase)	ALDH5A1	Glutamate
glutamate decarboxylase 1 (brain, 67kDa)	GAD1	Glutamate
Glutamate decarboxylase 2 (pancreatic islets and brain, 65kDa)	GAD2	Glutamate
glutamate decarboxylase-like 1	GADL1	Glutamate
glutaminase	GLS	Glutamate
glutaminase 2 (liver, mitochondrial)	GLS2	Glutamate
glutamate dehydrogenase 1	GLUD1	Glutamate
glutamate dehydrogenase 2	GLUD2	Glutamate
glutamate-ammonia ligase (glutamine synthetase)	GLUL	Glutamate
ornithine aminotransferase (gyrate atrophy)	OAT	Glutamate
glutamate-cysteine ligase, catalytic subunit	GCLC	Glutathione
glutamate-cysteine ligase, modifier subunit	GCLM	Glutathione
glutathione peroxidase 1	GPX1	Glutathione
glutathione peroxidase 2 (gastrointestinal)	GPX2	Glutathione
glutathione peroxidase 3 (plasma)	GPX3	Glutathione
glutathione peroxidase 4 (phospholipid hydroperoxidase)	GPX4	Glutathione
glutathione peroxidase 5 (epididymal androgen-related protein)	GPX5	Glutathione
glutathione peroxidase 6 (olfactory)	GPX6	Glutathione
glutathione peroxidase 7	GPX7	Glutathione
glutathione peroxidase 8 (putative)	GPX8	Glutathione
glutathione reductase	GSR	Glutathione
glutathione synthetase	GSS	Glutathione
glutathione S-transferase A1	GSTA1	Glutathione
glutathione S-transferase A2	GSTA2	Glutathione
glutathione S-transferase A3	GSTA3	Glutathione
glutathione S-transferase A4	GSTA4	Glutathione
glutathione S-transferase A5	GSTA5	Glutathione
glutathione S-transferase, C-terminal domain containing	GSTCD	Glutathione
glutathione S-transferase kappa 1	GSTK1	Glutathione
glutathione S-transferase M1	GSTM1	Glutathione
glutathione S-transferase M2 (muscle)	GSTM2	Glutathione
glutathione S-transferase M3 (brain)	GSTM3	Glutathione
glutathione S-transferase M4	GSTM4	Glutathione
glutathione S-transferase M5	GSTM5	Glutathione
glutathione S-transferase omega 1	GSTO1	Glutathione
glutathione S-transferase omega 2	GSTO2	Glutathione
glutathione S-transferase pi	GSTP1	Glutathione
glutathione S-transferase theta 1	GSTT1	Glutathione
glutathione S-transferase theta 2	GSTT2	Glutathione
hydroxyacylglutathione hydrolase	HAGH	Glutathione
hydroxyacylglutathione hydrolase-like	HAGHL	Glutathione
microsomal glutathione S-transferase 1	MGST1	Glutathione
microsomal glutathione S-transferase 2	MGST2	Glutathione
microsomal glutathione S-transferase 3	MGST3	Glutathione
alpha 1,4-galactosyltransferase (globotriaosylceramide synthase)	A4GALT	Glycan
alpha-1,4-N-acetylglucosaminyltransferase	A4GNT	Glycan
ABO blood group (transferase A, alpha 1-3-N-acetylgalactosaminyltransferase; transferase B, alpha 1-3-galactosyltransferase)	ABO	Glycan
asparagine-linked glycosylation 1 homolog (S. cerevisiae, beta-1,4-mannosyltransferase)	ALG1	Glycan
asparagine-linked glycosylation 10 homolog (yeast, alpha-1,2-glucosyltransferase)	ALG10	Glycan
asparagine-linked glycosylation 10 homolog B (yeast, alpha-1,2-glucosyltransferase)	ALG10B	Glycan
asparagine-linked glycosylation 11 homolog	ALG11	Glycan
asparagine-linked glycosylation 12 homolog (S. cerevisiae, alpha-1,6-mannosyltransferase)	ALG12	Glycan
asparagine-linked glycosylation 13 homolog (S. cerevisiae)	ALG13	Glycan
asparagine-linked glycosylation 14 homolog (S. cerevisiae)	ALG14	Glycan
asparagine-linked glycosylation 2 homolog (S. cerevisiae, alpha-1,3-mannosyltransferase)	ALG2	Glycan
asparagine-linked glycosylation 3 homolog (S. cerevisiae, alpha-1,3-mannosyltransferase)	ALG3	Glycan
Asparagine-linked glycosylation 5 homolog (S. cerevisiae, dolichyl-phosphate beta-glucosyltransferase)	ALG5	Glycan
asparagine-linked glycosylation 6 homolog (S. cerevisiae, alpha-1,3-glucosyltransferase)	ALG6	Glycan
asparagine-linked glycosylation 8 homolog (S. cerevisiae, alpha-1,3-glucosyltransferase)	ALG8	Glycan
asparagine-linked glycosylation 9 homolog (S. cerevisiae, alpha- 1,2-mannosyltransferase)	ALG9	Glycan
beta-1,3-N-acetylgalactosaminyltransferase 1 (globoside blood group)	B3GALNT1	Glycan
beta-1,3-N-acetylgalactosaminyltransferase 2	B3GALNT2	Glycan
UDP-Gal:betaGlcNAc beta 1,3-galactosyltransferase, polypeptide 1	B3GALT1	Glycan
UDP-Gal:betaGlcNAc beta 1,3-galactosyltransferase, polypeptide 2	B3GALT2	Glycan
UDP-Gal:betaGlcNAc beta 1,3-galactosyltransferase, polypeptide 4	B3GALT4	Glycan
UDP-Gal:betaGlcNAc beta 1,3-galactosyltransferase, polypeptide 5	B3GALT5	Glycan
UDP-Gal:betaGal beta 1,3-galactosyltransferase polypeptide 6	B3GALT6	Glycan
beta 1,3-galactosyltransferase-like	B3GALTL	Glycan
beta-1,3-glucuronyltransferase 1 (glucuronosyltransferase P)	B3GAT1	Glycan
beta-1,3-glucuronyltransferase 2 (glucuronosyltransferase P)	B3GAT2	Glycan
beta-1,3-glucuronyltransferase 3 (glucuronosyltransferase I)	B3GAT3	Glycan
UDP-GlcNAc:betaGal beta-1,3-N-acetylglucosaminyltransferase 1	B3GNT1	Glycan
UDP-GlcNAc:betaGal beta-1,3-N-acetylglucosaminyltransferase 2	B3GNT2	Glycan
UDP-GlcNAc:betaGal beta-1,3-N-acetylglucosaminyltransferase 3	B3GNT3	Glycan
UDP-GlcNAc:betaGal beta-1,3-N-acetylglucosaminyltransferase 4	B3GNT4	Glycan
UDP-GlcNAc:betaGal beta-1,3-N-acetylglucosaminyltransferase 5	B3GNT5	Glycan
UDP-GlcNAc:betaGal beta-1,3-N-acetylglucosaminyltransferase 6 (core 3 synthase)	B3GNT6	Glycan
UDP-GlcNAc:betaGal beta-1,3-N-acetylglucosaminyltransferase 7	B3GNT7	Glycan
UDP-GlcNAc:betaGal beta-1,3-N-acetylglucosaminyltransferase 8	B3GNT8	Glycan
UDP-GlcNAc:betaGal beta-1,3-N-acetylglucosaminyltransferase 9	B3GNT9	Glycan
UDP-GlcNAc:betaGal beta-1,3-N-acetylglucosaminyltransferase-like 1	B3GNTL1	Glycan
beta-1,4-N-acetyl-galactosaminyl transferase 1	B4GALNT1	Glycan
beta-1,4-N-acetyl-galactosaminyl transferase 2	B4GALNT2	Glycan
beta-1,4-N-acetyl-galactosaminyl transferase 3	B4GALNT3	Glycan
beta-1,4-N-acetyl-galactosaminyl transferase 4	B4GALNT4	Glycan
UDP-Gal:betaGlcNAc beta 1,4- galactosyltransferase, polypeptide 1	B4GALT1	Glycan
UDP-Gal:betaGlcNAc beta 1,4- galactosyltransferase, polypeptide 2	B4GALT2	Glycan
UDP-Gal:betaGlcNAc beta 1,4- galactosyltransferase, polypeptide 3	B4GALT3	Glycan
UDP-Gal:betaGlcNAc beta 1,4- galactosyltransferase, polypeptide 4	B4GALT4	Glycan
UDP-Gal:betaGlcNAc beta 1,4- galactosyltransferase, polypeptide 5	B4GALT5	Glycan
UDP-Gal:betaGlcNAc beta 1,4- galactosyltransferase, polypeptide 6	B4GALT6	Glycan
xylosylprotein beta 1,4-galactosyltransferase, polypeptide 7 (galactosyltransferase I)	B4GALT7	Glycan
core 1 synthase, glycoprotein-N-acetylgalactosamine 3-beta-galactosyltransferase, 1	C1GALT1	Glycan
chitobiase, di-N-acetyl-	CTBS	Glycan
defender against cell death	DAD1	Glycan
dolichyl-diphosphooligosaccharide-protein glycosyltransferase	DDOST	Glycan
dehydrodolichyl diphosphate synthase	DHDDS	Glycan
dolichol kinase	DOLK	Glycan
dolichyl pyrophosphate phosphatase 1	DOLPP1	Glycan
dolichyl-phosphate (UDP-N-acetylglucosamine) N-acetylglucosaminephosphotransferase 1 (GlcNAc-1-P transferase)	DPAGT1	Glycan
fructosamine 3 kinase	FN3K	Glycan
fructosamine-3-kinase-related protein	FN3KRP	Glycan
fucosyltransferase 1 (galactoside 2-alpha-L-fucosyltransferase, H blood group)	FUT1	Glycan
fucosyltransferase 10 (alpha (1,3) fucosyltransferase)	FUT10	Glycan
fucosyltransferase 11 (alpha (1,3) fucosyltransferase)	FUT11	Glycan
fucosyltransferase 2 (secretor status included)	FUT2	Glycan
fucosyltransferase 3 (galactoside 3(4)-L-fucosyltransferase, Lewis blood group)	FUT3	Glycan
fucosyltransferase 4 (alpha (1,3) fucosyltransferase, myeloid-specific)	FUT4	Glycan
fucosyltransferase 5 (alpha (1,3) fucosyltransferase)	FUT5	Glycan
Fucosyltransferase 6 (alpha (1,3) fucosyltransferase)	FUT6	Glycan
fucosyltransferase 7 (alpha (1,3) fucosyltransferase)	FUT7	Glycan
fucosyltransferase 8 (alpha (1,6) fucosyltransferase)	FUT8	Glycan
fucosyltransferase 9 (alpha (1,3) fucosyltransferase)	FUT9	Glycan
UDP-galactose-4-epimerase	GALE	Glycan
UDP-N-acetyl-alpha-D-galactosamine:polypeptide N-acetylgalactosaminyltransferase 1 (GalNAc-T1)	GALNT1	Glycan
UDP-N-acetyl-alpha-D-galactosamine:polypeptide N-acetylgalactosaminyltransferase 10 (GalNAc-T10)	GALNT10	Glycan
UDP-N-acetyl-alpha-D-galactosamine:polypeptide N-acetylgalactosaminyltransferase 11 (GalNAc-T11)	GALNT11	Glycan
UDP-N-acetyl-alpha-D-galactosamine:polypeptide N-acetylgalactosaminyltransferase 12 (GalNAc-T12)	GALNT12	Glycan
UDP-N-acetyl-alpha-D-galactosamine:polypeptide N-acetylgalactosaminyltransferase 13 (GalNAc-T13)	GALNT13	Glycan
UDP-N-acetyl-alpha-D-galactosamine:polypeptide N-acetylgalactosaminyltransferase 14 (GalNAc-T14)	GALNT14	Glycan
UDP-N-acetyl-alpha-D-galactosamine:polypeptide N-acetylgalactosaminyltransferase 2 (GalNAc-T2)	GALNT2	Glycan
UDP-N-acetyl-alpha-D-galactosamine:polypeptide N-acetylgalactosaminyltransferase 3 (GalNAc-T3)	GALNT3	Glycan
UDP-N-acetyl-alpha-D-galactosamine:polypeptide N-acetylgalactosaminyltransferase 4 (GalNAc-T4)	GALNT4	Glycan
UDP-N-acetyl-alpha-D-galactosamine:polypeptide N-acetylgalactosaminyltransferase 5 (GalNAc-T5)	GALNT5	Glycan
UDP-N-acetyl-alpha-D-galactosamine:polypeptide N-acetylgalactosaminyltransferase 6 (GalNAc-T6)	GALNT6	Glycan
UDP-N-acetyl-alpha-D-galactosamine:polypeptide N-acetylgalactosaminyltransferase 7 (GalNAc-T7)	GALNT7	Glycan
UDP-N-acetyl-alpha-D-galactosamine:polypeptide N-acetylgalactosaminyltransferase 8 (GalNAc-T8)	GALNT8	Glycan
UDP-N-acetyl-alpha-D-galactosamine:polypeptide N-acetylgalactosaminyltransferase 9 (GalNAc-T9)	GALNT9	Glycan
UDP-N-acetyl-alpha-D-galactosamine:polypeptide N-acetylgalactosaminyltransferase-like 1	GALNTL1	Glycan
UDP-N-acetyl-alpha-D-galactosamine:polypeptide N-acetylgalactosaminyltransferase-like 2	GALNTL2	Glycan
UDP-N-acetyl-alpha-D-galactosamine:polypeptide N-acetylgalactosaminyltransferase-like 4	GALNTL4	Glycan
UDP-N-acetyl-alpha-D-galactosamine:polypeptide N-acetylgalactosaminyltransferase-like 5	GALNTL5	Glycan
UDP-N-acetyl-alpha-D-galactosamine:polypeptide N-acetylgalactosaminyltransferase-like 6	GALNTL6	Glycan
glucosidase, alpha; neutral AB	GANAB	Glycan
glucosidase, alpha; neutral C	GANC	Glycan
glucosidase, beta; acid (includes glucosylceramidase)	GBA	Glycan
glucosidase, beta (bile acid) 2	GBA2	Glycan
glucosidase, beta, acid 3 (cytosolic)	GBA3	Glycan
globoside alpha-1,3-N-acetylgalactosaminyltransferase 1	GBGT1	Glycan
glucosaminyl (N-acetyl) transferase 1, core 2 (beta-1,6-N-acetylglucosaminyltransferase)	GCNT1	Glycan
glucosaminyl (N-acetyl) transferase 2, I-branching enzyme (I blood group)	GCNT2	Glycan
glucosaminyl (N-acetyl) transferase 3, mucin type	GCNT3	Glycan
glucosaminyl (N-acetyl) transferase 4, core 2 (beta-1,6-N-acetylglucosaminyltransferase)	GCNT4	Glycan
glucosaminyl (N-acetyl) transferase family member 6	GCNT6	Glycan
glucosaminyl (N-acetyl) transferase family member 7	GCNT7	Glycan
glucosidase I	GCS1	Glycan
glycosyltransferase 1 domain containing 1	GLT1D1	Glycan
glycosyltransferase 25 domain containing 1	GLT25D1	Glycan
glycosyltransferase 25 domain containing 2	GLT25D2	Glycan
glycosyltransferase 6 domain containing 1	GLT6D1	Glycan
glycosyltransferase 8 domain containing 1	GLT8D1	Glycan
glycosyltransferase 8 domain containing 2	GLT8D2	Glycan
glycosyltransferase 8 domain containing 3	GLT8D3	Glycan
glycosyltransferase 8 domain containing 4	GLT8D4	Glycan
glycosyltransferase-like domain containing 1	GTDC1	Glycan
glycosyltransferase-like 1B	GYLTL1B	Glycan
hyaluronan synthase 1	HAS1	Glycan
hyaluronan synthase 2	HAS2	Glycan
hyaluronan synthase 3	HAS3	Glycan
like-glycosyltransferase	LARGE	Glycan
lysocardiolipin acyltransferase	LYCAT	Glycan
MFNG O-fucosylpeptide 3-beta-N-acetylglucosaminyltransferase	MFNG	Glycan
mannosyl (alpha-1,3-)-glycoprotein beta-1,2-N-acetylglucosaminyltransferase	MGAT1	Glycan
mannosyl (alpha-1,6-)-glycoprotein beta-1,2-N-acetylglucosaminyltransferase	MGAT2	Glycan
mannosyl (beta-1,4-)-glycoprotein beta-1,4-N-acetylglucosaminyltransferase	MGAT3	Glycan
Mannosyl (alpha-1,3-)-glycoprotein beta-1,4-N-acetylglucosaminyltransferase, isozyme A	MGAT4A	Glycan
mannosyl (alpha-1,3-)-glycoprotein beta-1,4-N-acetylglucosaminyltransferase, isozyme B	MGAT4B	Glycan
mannosyl (alpha-1,3-)-glycoprotein beta-1,4-N-acetylglucosaminyltransferase, isozyme C (putative)	MGAT4C	Glycan
mannosyl (alpha-1,6-)-glycoprotein beta-1,6-N-acetyl-glucosaminyltransferase	MGAT5	Glycan
mannosyl (alpha-1,6-)-glycoprotein beta-1,6-N-acetyl-glucosaminyltransferase, isozyme B	MGAT5B	Glycan
N-acetylgalactosaminidase, alpha-	NAGA	Glycan
N-acetylglucosamine-1-phosphodiester alpha-N-acetylglucosaminidase	NAGPA	Glycan
protein O-fucosyltransferase 1	POFUT1	Glycan
protein O-fucosyltransferase 2	POFUT2	Glycan
protein O-linked mannose beta1,2-N-acetylglucosaminyltransferase	POMGNT1	Glycan
protein-O-mannosyltransferase 1	POMT1	Glycan
protein-O-mannosyltransferase 2	POMT2	Glycan
ST3 beta-galactoside alpha-2,3-sialyltransferase 1	ST3GAL1	Glycan
ST3 beta-galactoside alpha-2,3-sialyltransferase 2	ST3GAL2	Glycan
ST3 beta-galactoside alpha-2,3-sialyltransferase 3	ST3GAL3	Glycan
ST3 beta-galactoside alpha-2,3-sialyltransferase 4	ST3GAL4	Glycan
ST3 beta-galactoside alpha-2,3-sialyltransferase 5	ST3GAL5	Glycan
ST3 beta-galactoside alpha-2,3-sialyltransferase 6	ST3GAL6	Glycan
ST6 beta-galactosamide alpha-2,6-sialyltranferase 1	ST6GAL1	Glycan
ST6 beta-galactosamide alpha-2,6-sialyltranferase 2	ST6GAL2	Glycan
ST6 (alpha-N-acetyl-neuraminyl-2,3-beta-galactosyl-1,3)-N-acetylgalactosaminide alpha-2,6-sialyltransferase 1	ST6GALNAC1	Glycan
ST6 (alpha-N-acetyl-neuraminyl-2,3-beta-galactosyl-1,3)-N-acetylgalactosaminide alpha-2,6-sialyltransferase 2	ST6GALNAC2	Glycan
ST6 (alpha-N-acetyl-neuraminyl-2,3-beta-galactosyl-1,3)-N-acetylgalactosaminide alpha-2,6-sialyltransferase 3	ST6GALNAC3	Glycan
ST6 (alpha-N-acetyl-neuraminyl-2,3-beta-galactosyl-1,3)-N-acetylgalactosaminide alpha-2,6-sialyltransferase 4	ST6GALNAC4	Glycan
ST6 (alpha-N-acetyl-neuraminyl-2,3-beta-galactosyl-1,3)-N-acetylgalactosaminide alpha-2,6-sialyltransferase 5	ST6GALNAC5	Glycan
ST6 (alpha-N-acetyl-neuraminyl-2,3-beta-galactosyl-1,3)-N-acetylgalactosaminide alpha-2,6-sialyltransferase 6	ST6GALNAC6	Glycan
ST8 alpha-N-acetyl-neuraminide alpha-2,8-sialyltransferase 1	ST8SIA1	Glycan
ST8 alpha-N-acetyl-neuraminide alpha-2,8-sialyltransferase 2	ST8SIA2	Glycan
ST8 alpha-N-acetyl-neuraminide alpha-2,8-sialyltransferase 3	ST8SIA3	Glycan
ST8 alpha-N-acetyl-neuraminide alpha-2,8-sialyltransferase 4	ST8SIA4	Glycan
ST8 alpha-N-acetyl-neuraminide alpha-2,8-sialyltransferase 5	ST8SIA5	Glycan
ST8 alpha-N-acetyl-neuraminide alpha-2,8-sialyltransferase 6	ST8SIA6	Glycan
Williams-Beuren syndrome chromosome region 17	WBSCR17	Glycan
xylosyltransferase I	XYLT1	Glycan
xylosyltransferase II	XYLT2	Glycan
dolichyl-phosphate mannosyltransferase polypeptide 1, catalytic subunit	DPM1	Glycan Anchor
dolichyl-phosphate mannosyltransferase polypeptide 2, regulatory subunit	DPM2	Glycan Anchor
dolichyl-phosphate mannosyltransferase polypeptide 3	DPM3	Glycan Anchor
glycosylphosphatidylinositol specific phospholipase D1	GPLD1	Glycan Anchor
phosphatidylinositol glycan anchor biosynthesis, class A (paroxysmal nocturnal hemoglobinuria)	PIGA	Glycan Anchor
phosphatidylinositol glycan anchor biosynthesis, class B	PIGB	Glycan Anchor
phosphatidylinositol glycan anchor biosynthesis, class C	PIGC	Glycan Anchor
phosphatidylinositol glycan anchor biosynthesis, class F	PIGF	Glycan Anchor
phosphatidylinositol glycan anchor biosynthesis, class G	PIGG	Glycan Anchor
phosphatidylinositol glycan anchor biosynthesis, class H	PIGH	Glycan Anchor
phosphatidylinositol glycan anchor biosynthesis, class K	PIGK	Glycan Anchor
phosphatidylinositol glycan anchor biosynthesis, class L	PIGL	Glycan Anchor
phosphatidylinositol glycan anchor biosynthesis, class M	PIGM	Glycan Anchor
phosphatidylinositol glycan anchor biosynthesis, class N	PIGN	Glycan Anchor
phosphatidylinositol glycan anchor biosynthesis, class O	PIGO	Glycan Anchor
phosphatidylinositol glycan anchor biosynthesis, class P	PIGP	Glycan Anchor
phosphatidylinositol glycan anchor biosynthesis, class Q	PIGQ	Glycan Anchor
phosphatidylinositol glycan anchor biosynthesis, class S	PIGS	Glycan Anchor
phosphatidylinositol glycan anchor biosynthesis, class T	PIGT	Glycan Anchor
phosphatidylinositol glycan anchor biosynthesis, class U	PIGU	Glycan Anchor
phosphatidylinositol glycan anchor biosynthesis, class V	PIGV	Glycan Anchor
phosphatidylinositol glycan anchor biosynthesis, class W	PIGW	Glycan Anchor
phosphatidylinositol glycan anchor biosynthesis, class X	PIGX	Glycan Anchor
phosphatidylinositol glycan anchor biosynthesis, class Y	PIGY	Glycan Anchor
phosphatidylinositol glycan anchor biosynthesis, class Z	PIGZ	Glycan Anchor
aspartylglucosaminidase	AGA	Glycan Degradation
ER degradation enhancer, mannosidase alpha-like 1	EDEM1	Glycan Degradation
ER degradation enhancer, mannosidase alpha-like 2	EDEM2	Glycan Degradation
ER degradation enhancer, mannosidase alpha-like 3	EDEM3	Glycan Degradation
endo-beta-N-acetylglucosaminidase	FLJ21865	Glycan Degradation
fucosidase, alpha-L- 1, tissue	FUCA1	Glycan Degradation
fucosidase, alpha-L- 2, plasma	FUCA2	Glycan Degradation
galactosamine (N-acetyl)-6-sulfate sulfatase (Morquio syndrome, mucopolysaccharidosis type IVA)	GALNS	Glycan Degradation
galactosidase, alpha	GLA	Glycan Degradation
galactosidase, beta 1	GLB1	Glycan Degradation
galactosidase, beta 1-like	GLB1L	Glycan Degradation
galactosidase, beta 2-like	GLB1L2	Glycan Degradation
galactosidase, beta 1 like 3	GLB1L3	Glycan Degradation
glucosamine (N-acetyl)-6-sulfatase (Sanfilippo disease IIID)	GNS	Glycan Degradation
glucuronidase, beta	GUSB	Glycan Degradation
hexosaminidase A (alpha polypeptide)	HEXA	Glycan Degradation
hexosaminidase B (beta polypeptide)	HEXB	Glycan Degradation
hexosaminidase (glycosyl hydrolase family 20, catalytic domain) containing	HEXDC	Glycan Degradation
hyaluronoglucosaminidase 1	HYAL1	Glycan Degradation
hyaluronoglucosaminidase 2	HYAL2	Glycan Degradation
hyaluronoglucosaminidase 3	HYAL3	Glycan Degradation
hyaluronoglucosaminidase 4	HYAL4	Glycan Degradation
iduronate 2-sulfatase (Hunter syndrome)	IDS	Glycan Degradation
iduronidase, alpha-L-	IDUA	Glycan Degradation
lysozyme G-like 1	LYG1	Glycan Degradation
lysozyme (renal amyloidosis)	LYZ	Glycan Degradation
lysozyme-like 1	LYZL1	Glycan Degradation
lysozyme-like 2	LYZL2	Glycan Degradation
lysozyme-like 4	LYZL4	Glycan Degradation
lysozyme-like 6	LYZL6	Glycan Degradation
mannosidase, alpha, class 1A, member 1	MAN1A1	Glycan Degradation
mannosidase, alpha, class 1A, member 2	MAN1A2	Glycan Degradation
mannosidase, alpha, class 1B, member 1	MAN1B1	Glycan Degradation
mannosidase, alpha, class 1C, member 1	MAN1C1	Glycan Degradation
mannosidase, alpha, class 2A, member 1	MAN2A1	Glycan Degradation
mannosidase, alpha, class 2A, member 2	MAN2A2	Glycan Degradation
mannosidase, alpha, class 2B, member 1	MAN2B1	Glycan Degradation
mannosidase, alpha, class 2B, member 2	MAN2B2	Glycan Degradation
mannosidase, alpha, class 2C, member 1	MAN2C1	Glycan Degradation
mannosidase, beta A, lysosomal	MANBA	Glycan Degradation
mannosidase, beta A, lysosomal-like	MANBAL	Glycan Degradation
mannosidase, endo-alpha	MANEA	Glycan Degradation
mannosidase, endo-alpha-like	MANEAL	Glycan Degradation
N-acetylglucosaminidase, alpha- (Sanfilippo disease IIIB)	NAGLU	Glycan Degradation
sialidase 1 (lysosomal sialidase)	NEU1	Glycan Degradation
sialidase 2 (cytosolic sialidase)	NEU2	Glycan Degradation
sialidase 3 (membrane sialidase)	NEU3	Glycan Degradation
sialidase 4	NEU4	Glycan Degradation
chondroitin polymerizing factor	CHPF	Glycan Sulfate
chondroitin sulfate glucuronyltransferase	CHPF2	Glycan Sulfate
carbohydrate (keratan sulfate Gal-6) sulfotransferase 1	CHST1	Glycan Sulfate
carbohydrate sulfotransferase 10	CHST10	Glycan Sulfate
carbohydrate (chondroitin 4) sulfotransferase 11	CHST11	Glycan Sulfate
carbohydrate (chondroitin 4) sulfotransferase 12	CHST12	Glycan Sulfate
carbohydrate (chondroitin 4) sulfotransferase 13	CHST13	Glycan Sulfate
carbohydrate (N-acetylgalactosamine 4-0) sulfotransferase 14	CHST14	Glycan Sulfate
carbohydrate (N-acetylglucosamine-6-O) sulfotransferase 2	CHST2	Glycan Sulfate
carbohydrate (chondroitin 6) sulfotransferase 3	CHST3	Glycan Sulfate
carbohydrate (N-acetylglucosamine 6-O) sulfotransferase 4	CHST4	Glycan Sulfate
carbohydrate (N-acetylglucosamine 6-O) sulfotransferase 5	CHST5	Glycan Sulfate
carbohydrate (N-acetylglucosamine 6-O) sulfotransferase 6	CHST6	Glycan Sulfate
carbohydrate (N-acetylglucosamine 6-O) sulfotransferase 7	CHST7	Glycan Sulfate
carbohydrate (N-acetylgalactosamine 4-0) sulfotransferase 8	CHST8	Glycan Sulfate
carbohydrate (N-acetylgalactosamine 4-0) sulfotransferase 9	CHST9	Glycan Sulfate
carbohydrate (chondroitin) synthase 1	CHSY1	Glycan Sulfate
chondroitin synthase-2	CHSY3	Glycan Sulfate
chondroitin sulfate N-acetylgalactosaminyltransferase 1	CSGALNACT1	Glycan Sulfate
chondroitin sulfate N-acetylgalactosaminyltransferase 2	CSGALNACT2	Glycan Sulfate
galactose-3-O-sulfotransferase 1	GAL3ST1	Glycan Sulfate
galactose-3-O-sulfotransferase 2	GAL3ST2	Glycan Sulfate
galactose-3-O-sulfotransferase 3	GAL3ST3	Glycan Sulfate
galactose-3-O-sulfotransferase 4	GAL3ST4	Glycan Sulfate
N-sulfoglucosamine sulfohydrolase (sulfamidase)	SGSH	Glycan Sulfate
sulfatase 1	SULF1	Glycan Sulfate
sulfatase 2	SULF2	Glycan Sulfate
uronyl-2-sulfotransferase	UST	Glycan Sulfate
aminomethyltransferase	AMT	Glycine
Betaine-homocysteine methyltransferase	BHMT	Glycine
betaine-homocysteine methyltransferase 2	BHMT2	Glycine
dimethylglycine dehydrogenase	DMGDH	Glycine
glycine cleavage system protein H (aminomethyl carrier)	GCSH	Glycine
glycine dehydrogenase (decarboxylating)	GLDC	Glycine
sarcosine dehydrogenase	SARDH	Glycine
ADP-dependent glucokinase	ADPGK	Glycolysis
aldolase A, fructose-bisphosphate	ALDOA	Glycolysis
aldolase B, fructose-bisphosphate	ALDOB	Glycolysis
aldolase C, fructose-bisphosphate	ALDOC	Glycolysis
2,3-bisphosphoglycerate mutase	BPGM	Glycolysis
dihydrolipoamide S-acetyltransferase (E2 component of pyruvate dehydrogenase complex)	DLAT	Glycolysis
enolase 1, (alpha)	ENO1	Glycolysis
enolase 2 (gamma, neuronal)	ENO2	Glycolysis
enolase 3 (beta, muscle)	ENO3	Glycolysis
glyceraldehyde-3-phosphate dehydrogenase	GAPDH	Glycolysis
glyceraldehyde-3-phosphate dehydrogenase, spermatogenic	GAPDHS	Glycolysis
glucokinase (hexokinase 4, maturity onset diabetes of the young 2)	GCK	Glycolysis
glucose phosphate isomerase	GPI	Glycolysis
hexokinase 1	HK1	Glycolysis
hexokinase 2	HK2	Glycolysis
hexokinase 3 (white cell)	HK3	Glycolysis
hexokinase domain containing 1	HKDC1	Glycolysis
pyruvate dehydrogenase (lipoamide) alpha 1	PDHA1	Glycolysis
pyruvate dehydrogenase (lipoamide) alpha 2	PDHA2	Glycolysis
pyruvate dehydrogenase (lipoamide) beta	PDHB	Glycolysis
pyruvate dehydrogenase complex, component X	PDHX	Glycolysis
6-phosphofructo-2-kinase/fructose-2,6-biphosphatase 1	PFKFB1	Glycolysis
6-phosphofructo-2-kinase/fructose-2,6-biphosphatase 2	PFKFB2	Glycolysis
6-phosphofructo-2-kinase/fructose-2,6-biphosphatase 3	PFKFB3	Glycolysis
6-phosphofructo-2-kinase/fructose-2,6-biphosphatase 4	PFKFB4	Glycolysis
phosphofructokinase, liver	PFKL	Glycolysis
phosphofructokinase, muscle	PFKM	Glycolysis
phosphofructokinase, platelet	PFKP	Glycolysis
phosphoglycerate mutase 1 (brain)	PGAM1	Glycolysis
phosphoglycerate mutase 2 (muscle)	PGAM2	Glycolysis
phosphoglycerate mutase family member 4	PGAM4	Glycolysis
phosphoglycerate mutase family member 5	PGAM5	Glycolysis
phosphoglycerate kinase 1	PGK1	Glycolysis
phosphoglycerate kinase 2	PGK2	Glycolysis
phosphoglucomutase 1	PGM1	Glycolysis
phosphoglucomutase 2	PGM2	Glycolysis
Phosphoglucomutase 2-like 1	PGM2L1	Glycolysis
phosphoglucomutase 5	PGM5	Glycolysis
pyruvate kinase, liver and RBC	PKLR	Glycolysis
pyruvate kinase, muscle	PKM2	Glycolysis
triosephosphate isomerase 1	TPI1	Glycolysis
glyoxalase I	GLO1	Glyoxylate
glyoxalase domain containing 4	GLOD4	Glyoxylate
glyoxalase domain containing 5	GLOD5	Glyoxylate
hydroxyacid oxidase (glycolate oxidase) 1	HAO1	Glyoxylate
hydroxyacid oxidase 2 (long chain)	HAO2	Glyoxylate
exostoses (multiple) 1	EXT1	Heparin Sulfate
exostoses (multiple) 2	EXT2	Heparin Sulfate
exostoses (multiple) 3	EXT3	Heparin Sulfate
exostoses (multiple)-like 1	EXTL1	Heparin Sulfate
exostoses (multiple)-like 2	EXTL2	Heparin Sulfate
exostoses (multiple)-like 3	EXTL3	Heparin Sulfate
glucuronic acid epimerase	GLCE	Heparin Sulfate
heparan-alpha-glucosaminide N-acetyltransferase	HGSNAT	Heparin Sulfate
heparanase	HPSE	Heparin Sulfate
heparanase 2	HPSE2	Heparin Sulfate
heparan sulfate 2-O-sulfotransferase 1	HS2ST1	Heparin Sulfate
heparan sulfate (glucosamine) 3-O-sulfotransferase 1	HS3ST1	Heparin Sulfate
heparan sulfate (glucosamine) 3-O-sulfotransferase 2	HS3ST2	Heparin Sulfate
heparan sulfate (glucosamine) 3-O-sulfotransferase 3A1	HS3ST3A1	Heparin Sulfate
Heparan sulfate (glucosamine) 3-O-sulfotransferase 3B1	HS3ST3B1	Heparin Sulfate
heparan sulfate (glucosamine) 3-O-sulfotransferase 4	HS3ST4	Heparin Sulfate
heparan sulfate (glucosamine) 3-O-sulfotransferase 5	HS3ST5	Heparin Sulfate
heparan sulfate (glucosamine) 3-O-sulfotransferase 6	HS3ST6	Heparin Sulfate
Heparan sulfate 6-O-sulfotransferase 1	HS6ST1	Heparin Sulfate
heparan sulfate 6-O-sulfotransferase 2	HS6ST2	Heparin Sulfate
heparan sulfate 6-O-sulfotransferase 3	HS6ST3	Heparin Sulfate
N-deacetylase/N-sulfotransferase (heparan glucosaminyl) 1	NDST1	Heparin Sulfate
N-deacetylase/N-sulfotransferase (heparan glucosaminyl) 2	NDST2	Heparin Sulfate
N-deacetylase/N-sulfotransferase (heparan glucosaminyl) 3	NDST3	Heparin Sulfate
N-deacetylase/N-sulfotransferase (heparan glucosaminyl) 4	NDST4	Heparin Sulfate
amidohydrolase domain containing 1	AMDHD1	Histidine
amidohydrolase domain containing 2	AMDHD2	Histidine
formiminotransferase cyclodeaminase	FTCD	Histidine
histidine ammonia-lyase	HAL	Histidine
Histidine decarboxylase	HDC	Histidine
histamine N-methyltransferase	HNMT	Histidine
Urocanase domain containing 1	UROC1	Histidine
arylalkylamine N-acetyltransferase	AANAT	Hormone
angiotensin I converting enzyme (peptidyl-dipeptidase A) 1	ACE	Hormone
angiotensin I converting enzyme (peptidyl-dipeptidase A) 2	ACE2	Hormone
arachidonate 12-lipoxygenase	ALOX12	Hormone
arachidonate 12-lipoxygenase, 12R type	ALOX12B	Hormone
arachidonate 15-lipoxygenase	ALOX15	Hormone
arachidonate 15-lipoxygenase, type B	ALOX15B	Hormone
arachidonate 5-lipoxygenase	ALOX5	Hormone
arachidonate 5-lipoxygenase-activating protein	ALOX5AP	Hormone
arachidonate lipoxygenase 3	ALOXE3	Hormone
amine oxidase (flavin containing) domain 1	AOF1	Hormone
amine oxidase (flavin containing) domain 2	AOF2	Hormone
acetylserotonin O-methyltransferase	ASMT	Hormone
acetylserotonin O-methyltransferase-like	ASMTL	Hormone
cytochrome P450, family 20, subfamily A, polypeptide 1	CYP20A1	Hormone
deiodinase, iodothyronine, type I	DIO1	Hormone
deiodinase, iodothyronine, type II	DIO2	Hormone
deiodinase, iodothyronine, type III	DIO3	Hormone
hydroxyprostaglandin dehydrogenase 15-(NAD)	HPGD	Hormone
iodotyrosine deiodinase	IYD	Hormone
leucyl/cystinyl aminopeptidase	LNPEP	Hormone
leukotriene A4 hydrolase	LTA4H	Hormone
leukotriene C4 synthase	LTC4S	Hormone
membrane metallo-endopeptidase	MME	Hormone
membrane metallo-endopeptidase-like 1	MMEL1	Hormone
prostaglandin D2 synthase, hematopoietic	PGDS	Hormone
prostaglandin D2 synthase 21kDa (brain)	PTGDS	Hormone
prostaglandin E synthase	PTGES	Hormone
prostaglandin E synthase 2	PTGES2	Hormone
prostaglandin E synthase 3 (cytosolic)	PTGES3	Hormone
prostaglandin I2 (prostacyclin) synthase	PTGIS	Hormone
prostaglandin reductase 1	PTGR1	Hormone
prostaglandin reductase 2	PTGR2	Hormone
prostaglandin-endoperoxide synthase 1 (prostaglandin G/H synthase and cyclooxygenase)	PTGS1	Hormone
prostaglandin-endoperoxide synthase 2 (prostaglandin G/H synthase and cyclooxygenase)	PTGS2	Hormone
thromboxane A synthase 1 (platelet, cytochrome P450, family 5, subfamily A)	TBXAS1	Hormone
thyroid peroxidase	TPO	Hormone
CDP-diacylglycerol--inositol 3-phosphatidyltransferase (phosphatidylinositol synthase)	CDIPT	Inositol Phosphate
FIG4 homolog (S. cerevisiae)	FIG4	Inositol Phosphate
inositol(myo)-1(or 4)-monophosphatase 1	IMPA1	Inositol Phosphate
inositol(myo)-1(or 4)-monophosphatase 2	IMPA2	Inositol Phosphate
inositol monophosphatase domain containing 1	IMPAD1	Inositol Phosphate
inositol polyphosphate-1-phosphatase	INPP1	Inositol Phosphate
inositol polyphosphate-4-phosphatase, type I, 107kDa	INPP4A	Inositol Phosphate
inositol polyphosphate-4-phosphatase, type II, 105kDa	INPP4B	Inositol Phosphate
inositol polyphosphate-5-phosphatase, 40kDa	INPP5A	Inositol Phosphate
inositol polyphosphate-5-phosphatase, 75kDa	INPP5B	Inositol Phosphate
inositol polyphosphate-5-phosphatase, 145kDa	INPP5D	Inositol Phosphate
inositol polyphosphate-5-phosphatase, 72 kDa	INPP5E	Inositol Phosphate
inositol polyphosphate-5-phosphatase F	INPP5F	Inositol Phosphate
inositol polyphosphate-5-phosphatase J	INPP5J	Inositol Phosphate
inositol polyphosphate-5-phosphatase K	INPP5K	Inositol Phosphate
inositol polyphosphate phosphatase-like 1	INPPL1	Inositol Phosphate
inositol hexaphosphate kinase 1	IP6K1	Inositol Phosphate
inositol hexaphosphate kinase 2	IP6K2	Inositol Phosphate
inositol hexaphosphate kinase 3	IP6K3	Inositol Phosphate
inositol polyphosphate multikinase	IPMK	Inositol Phosphate
inositol 1,3,4,5,6-pentakisphosphate 2-kinase	IPPK	Inositol Phosphate
myo-inositol 1-phosphate synthase A1	ISYNA1	Inositol Phosphate
inositol 1,3,4-triphosphate 5/6 kinase	ITPK1	Inositol Phosphate
inositol 1,4,5-trisphosphate 3-kinase A	ITPKA	Inositol Phosphate
inositol 1,4,5-trisphosphate 3-kinase B	ITPKB	Inositol Phosphate
inositol 1,4,5-trisphosphate 3-kinase C	ITPKC	Inositol Phosphate
multiple inositol polyphosphate histidine phosphatase, 1	MINPP1	Inositol Phosphate
myo-inositol oxygenase	MIOX	Inositol Phosphate
GPI deacylase	PGAP1	Inositol Phosphate
phosphatidylinositol 4-kinase type 2 alpha	PI4K2A	Inositol Phosphate
Phosphatidylinositol 4-kinase type 2 beta	PI4K2B	Inositol Phosphate
phosphatidylinositol 4-kinase, catalytic, alpha	PI4KA	Inositol Phosphate
phosphatidylinositol 4-kinase, catalytic, beta	PI4KB	Inositol Phosphate
phosphoinositide-3-kinase, class 2, alpha polypeptide	PIK3C2A	Inositol Phosphate
phosphoinositide-3-kinase, class 2, beta polypeptide	PIK3C2B	Inositol Phosphate
phosphoinositide-3-kinase, class 2, gamma polypeptide	PIK3C2G	Inositol Phosphate
phosphoinositide-3-kinase, class 3	PIK3C3	Inositol Phosphate
phosphoinositide-3-kinase, catalytic, alpha polypeptide	PIK3CA	Inositol Phosphate
phosphoinositide-3-kinase, catalytic, beta polypeptide	PIK3CB	Inositol Phosphate
phosphoinositide-3-kinase, catalytic, delta polypeptide	PIK3CD	Inositol Phosphate
phosphoinositide-3-kinase, catalytic, gamma polypeptide	PIK3CG	Inositol Phosphate
phosphoinositide-3-kinase, regulatory subunit 1 (p85 alpha)	PIK3R1	Inositol Phosphate
phosphoinositide-3-kinase, regulatory subunit 2 (p85 beta)	PIK3R2	Inositol Phosphate
phosphoinositide-3-kinase, regulatory subunit 3 (p55, gamma)	PIK3R3	Inositol Phosphate
phosphoinositide-3-kinase, regulatory subunit 4, p150	PIK3R4	Inositol Phosphate
phosphoinositide-3-kinase, regulatory subunit 5, p101	PIK3R5	Inositol Phosphate
phosphoinositide-3-kinase, regulatory subunit 6	PIK3R6	Inositol Phosphate
phosphatidylinositol-5-phosphate 4-kinase, type II, alpha	PIP4K2A	Inositol Phosphate
phosphatidylinositol-5-phosphate 4-kinase, type II, beta	PIP4K2B	Inositol Phosphate
phosphatidylinositol-5-phosphate 4-kinase, type II, gamma	PIP4K2C	Inositol Phosphate
phosphatidylinositol-4-phosphate 5-kinase, type I, alpha	PIP5K1A	Inositol Phosphate
phosphatidylinositol-4-phosphate 5-kinase, type I, beta	PIP5K1B	Inositol Phosphate
phosphatidylinositol-4-phosphate 5-kinase, type I, gamma	PIP5K1C	Inositol Phosphate
phosphatidylinositol-3-phosphate/phosphatidylinositol 5-kinase, type III	PIP5K3	Inositol Phosphate
phosphatidylinositol-4-phosphate 5-kinase-like 1	PIP5KL1	Inositol Phosphate
phosphatase and tensin homolog	PTEN	Inositol Phosphate
synaptojanin 1	SYNJ1	Inositol Phosphate
synaptojanin 2	SYNJ2	Inositol Phosphate
ATPase, class VI, type 11A	ATP11A	Ion Transport
ATPase, class VI, type 11B	ATP11B	Ion Transport
ATPase, class VI, type 11C	ATP11C	Ion Transport
ATPase, H+/K+ transporting, nongastric, alpha polypeptide	ATP12A	Ion Transport
ATPase, Na+/K+ transporting, alpha 1 polypeptide	ATP1A1	Ion Transport
ATPase, Na+/K+ transporting, alpha 2 polypeptide	ATP1A2	Ion Transport
ATPase, Na+/K+ transporting, alpha 3 polypeptide	ATP1A3	Ion Transport
ATPase, Na+/K+ transporting, alpha 4 polypeptide	ATP1A4	Ion Transport
ATPase, Na+/K+ transporting, beta 1 polypeptide	ATP1B1	Ion Transport
ATPase, Na+/K+ transporting, beta 2 polypeptide	ATP1B2	Ion Transport
ATPase, Na+/K+ transporting, beta 3 polypeptide	ATP1B3	Ion Transport
ATPase, (Na+)/K+ transporting, beta 4 polypeptide	ATP1B4	Ion Transport
ATPase, Ca++ transporting, cardiac muscle, fast twitch 1	ATP2A1	Ion Transport
ATPase, Ca++ transporting, cardiac muscle, slow twitch 2	ATP2A2	Ion Transport
ATPase, Ca++ transporting, ubiquitous	ATP2A3	Ion Transport
ATPase, Ca++ transporting, plasma membrane 1	ATP2B1	Ion Transport
ATPase, Ca++ transporting, plasma membrane 2	ATP2B2	Ion Transport
ATPase, Ca++ transporting, plasma membrane 3	ATP2B3	Ion Transport
ATPase, Ca++ transporting, plasma membrane 4	ATP2B4	Ion Transport
ATPase, Ca++-sequestering	ATP2C1	Ion Transport
ATPase, Ca++ transporting, type 2C, member 2	ATP2C2	Ion Transport
ATPase, Mg++ transporting	ATP3	Ion Transport
ATPase, H+/K+ exchanging, gastric, alpha polypeptide	ATP4A	Ion Transport
ATPase, H+/K+ exchanging, beta polypeptide	ATP4B	Ion Transport
ATPase, Cu++ transporting, alpha polypeptide	ATP7A	Ion Transport
ATPase, Cu++ transporting, beta polypeptide	ATP7B	Ion Transport
Bestrophin 1	BEST1	Ion Transport
Bestrophin 2	BEST2	Ion Transport
Bestrophin 3	BEST3	Ion Transport
Bestrophin 4	BEST4	Ion Transport
Bartter syndrome, infantile, with sensorineural deafness (Barttin)	BSND	Ion Transport
Chromosome 14 open reading frame 68	C14orf68	Ion Transport
Chromosome 20 open reading frame 59	C20orf59	Ion Transport
Chromosome 6 open reading frame 192	C6orf192	Ion Transport
calcium channel, voltage-dependent, P/Q type, alpha 1A subunit	CACNA1A	Ion Transport
calcium channel, voltage-dependent, N type, alpha 1B subunit	CACNA1B	Ion Transport
calcium channel, voltage-dependent, L type, alpha 1C subunit	CACNA1C	Ion Transport
calcium channel, voltage-dependent, L type, alpha 1D subunit	CACNA1D	Ion Transport
calcium channel, voltage-dependent, R type, alpha 1E subunit	CACNA1E	Ion Transport
calcium channel, voltage-dependent, alpha 1F subunit	CACNA1F	Ion Transport
calcium channel, voltage-dependent, T type, alpha 1G subunit	CACNA1G	Ion Transport
calcium channel, voltage-dependent, T type, alpha 1H subunit	CACNA1H	Ion Transport
calcium channel, voltage-dependent, T type, alpha 1I subunit	CACNA1I	Ion Transport
calcium channel, voltage-dependent, L type, alpha 1S subunit	CACNA1S	Ion Transport
calcium channel, voltage-dependent, alpha2/delta subunit 1	CACNA2D1	Ion Transport
calcium channel, voltage-dependent, alpha 2/delta subunit 2	CACNA2D2	Ion Transport
calcium channel, voltage-dependent, alpha2/delta subunit 3	CACNA2D3	Ion Transport
calcium channel, voltage-dependent, alpha 2/delta subunit 4	CACNA2D4	Ion Transport
calcium channel, voltage-dependent, beta 1 subunit	CACNB1	Ion Transport
calcium channel, voltage-dependent, beta 2 subunit	CACNB2	Ion Transport
calcium channel, voltage-dependent, beta 3 subunit	CACNB3	Ion Transport
calcium channel, voltage-dependent, beta 4 subunit	CACNB4	Ion Transport
calcium channel, voltage-dependent, gamma subunit 1	CACNG1	Ion Transport
calcium channel, voltage-dependent, gamma subunit 2	CACNG2	Ion Transport
calcium channel, voltage-dependent, gamma subunit 3	CACNG3	Ion Transport
calcium channel, voltage-dependent, gamma subunit 4	CACNG4	Ion Transport
calcium channel, voltage-dependent, gamma subunit 5	CACNG5	Ion Transport
calcium channel, voltage-dependent, gamma subunit 6	CACNG6	Ion Transport
calcium channel, voltage-dependent, gamma subunit 7	CACNG7	Ion Transport
calcium channel, voltage-dependent, gamma subunit 8	CACNG8	Ion Transport
cation channel, sperm associated 1	CATSPER1	Ion Transport
cation channel, sperm associated 2	CATSPER2	Ion Transport
cation channel, sperm associated 3	CATSPER3	Ion Transport
cation channel, sperm-associated, beta	CATSPERB	Ion Transport
Cystic fibrosis transmembrane conductance regulator (ATP-binding cassette sub-family C, member 7)	CFTR	Ion Transport
Cholinergic receptor, nicotinic, alpha 1 (muscle)	CHRNA1	Ion Transport
Cholinergic receptor, nicotinic, alpha 10	CHRNA10	Ion Transport
Cholinergic receptor, nicotinic, alpha 2 (neuronal)	CHRNA2	Ion Transport
Cholinergic receptor, nicotinic, alpha 3	CHRNA3	Ion Transport
Cholinergic receptor, nicotinic, alpha 4	CHRNA4	Ion Transport
Cholinergic receptor, nicotinic, alpha 5	CHRNA5	Ion Transport
Cholinergic receptor, nicotinic, alpha 6	CHRNA6	Ion Transport
Cholinergic receptor, nicotinic, alpha 7	CHRNA7	Ion Transport
Cholinergic receptor, nicotinic, alpha 9	CHRNA9	Ion Transport
Cholinergic receptor, nicotinic, beta 1 (muscle)	CHRNB1	Ion Transport
Cholinergic receptor, nicotinic, beta 2 (neuronal)	CHRNB2	Ion Transport
Cholinergic receptor, nicotinic, beta 3	CHRNB3	Ion Transport
Cholinergic receptor, nicotinic, beta 4	CHRNB4	Ion Transport
Cholinergic receptor, nicotinic, delta	CHRND	Ion Transport
Cholinergic receptor, nicotinic, epsilon	CHRNE	Ion Transport
Cholinergic receptor, nicotinic, gamma	CHRNG	Ion Transport
chloride channel calcium activated 1	CLCA1	Ion Transport
chloride channel calcium activated 2	CLCA2	Ion Transport
chloride channel calcium activated 3	CLCA3	Ion Transport
chloride channel calcium activated 4	CLCA4	Ion Transport
chloride channel CLIC-like 1	CLCC1	Ion Transport
chloride channel 1	CLCN1	Ion Transport
chloride channel 2	CLCN2	Ion Transport
chloride channel 3	CLCN3	Ion Transport
chloride channel 4-2	CLCN4	Ion Transport
chloride channel 5	CLCN5	Ion Transport
chloride channel 6	CLCN6	Ion Transport
chloride channel 7	CLCN7	Ion Transport
Chloride channel Ka	CLCNKA	Ion Transport
chloride channel Kb	CLCNKB	Ion Transport
chloride intracellular channel 1	CLIC1	Ion Transport
chloride intracellular channel 2	CLIC2	Ion Transport
chloride intracellular channel 3	CLIC3	Ion Transport
chloride intracellular channel 4 (mitochondrial)	CLIC4	Ion Transport
chloride intracellular channel 5	CLIC5	Ion Transport
chloride intracellular channel 6	CLIC6	Ion Transport
cyclic nucleotide gated channel alpha 1	CNGA1	Ion Transport
Cyclic nucleotide gated channel alpha 2	CNGA2	Ion Transport
cyclic nucleotide gated channel alpha 3	CNGA3	Ion Transport
cyclic nucleotide gated channel alpha 4	CNGA4	Ion Transport
cyclic nucleotide gated channel beta 1	CNGB1	Ion Transport
cyclic nucleotide gated channel beta 3	CNGB3	Ion Transport
Gamma-aminobutyric acid (GABA) A receptor, alpha 1	GABRA1	Ion Transport
Gamma-aminobutyric acid (GABA) A receptor, alpha 2	GABRA2	Ion Transport
Gamma-aminobutyric acid (GABA) A receptor, alpha 3	GABRA3	Ion Transport
Gamma-aminobutyric acid (GABA) A receptor, alpha 4	GABRA4	Ion Transport
Gamma-aminobutyric acid (GABA) A receptor, alpha 5	GABRA5	Ion Transport
Gamma-aminobutyric acid (GABA) A receptor, alpha 6	GABRA6	Ion Transport
Gamma-aminobutyric acid (GABA) A receptor, beta 1	GABRB1	Ion Transport
Gamma-aminobutyric acid (GABA) A receptor, beta 2	GABRB2	Ion Transport
Gamma-aminobutyric acid (GABA) A receptor, beta 3	GABRB3	Ion Transport
Gamma-aminobutyric acid (GABA) A receptor, delta	GABRD	Ion Transport
Gamma-aminobutyric acid (GABA) A receptor, epsilon	GABRE	Ion Transport
Gamma-aminobutyric acid (GABA) A receptor, gamma 1	GABRG1	Ion Transport
Gamma-aminobutyric acid (GABA) A receptor, gamma 2	GABRG2	Ion Transport
Gamma-aminobutyric acid (GABA) A receptor, gamma 3	GABRG3	Ion Transport
Gamma-aminobutyric acid (GABA) A receptor, pi	GABRP	Ion Transport
Gamma-aminobutyric acid (GABA) receptor, theta	GABRQ	Ion Transport
Gamma-aminobutyric acid (GABA) receptor, rho 1	GABRR1	Ion Transport
Gamma-aminobutyric acid (GABA) receptor, rho 2	GABRR2	Ion Transport
Gamma-aminobutyric acid (GABA) receptor, rho 3	GABRR3	Ion Transport
Glycine receptor, alpha 1 (startle disease/hyperekplexia)	GLRA1	Ion Transport
Glycine receptor, alpha 2	GLRA2	Ion Transport
Glycine receptor, alpha 3	GLRA3	Ion Transport
Glycine receptor, alpha 4	GLRA4	Ion Transport
Glycine receptor, beta	GLRB	Ion Transport
Glutamate receptor, ionotropic, AMPA 1	GRIA1	Ion Transport
Glutamate receptor, ionotropic, AMPA 2	GRIA2	Ion Transport
Glutamate receptor, ionotrophic, AMPA 3	GRIA3	Ion Transport
Glutamate receptor, ionotrophic, AMPA 4	GRIA4	Ion Transport
Glutamate receptor, ionotropic, delta 1	GRID1	Ion Transport
Glutamate receptor, ionotropic, delta 2	GRID2	Ion Transport
Glutamate receptor, ionotropic, kainate 1	GRIK1	Ion Transport
Glutamate receptor, ionotropic, kainate 2	GRIK2	Ion Transport
Glutamate receptor, ionotropic, kainate 3	GRIK3	Ion Transport
Glutamate receptor, ionotropic, kainate 4	GRIK4	Ion Transport
Glutamate receptor, ionotropic, kainate 5	GRIK5	Ion Transport
Glutamate receptor, ionotropic, N-methyl D-aspartate 1	GRIN1	Ion Transport
Glutamate receptor, ionotropic, N-methyl D-aspartate 2A	GRIN2A	Ion Transport
Glutamate receptor, ionotropic, N-methyl D-aspartate 2B	GRIN2B	Ion Transport
Glutamate receptor, ionotropic, N-methyl D-aspartate 2C	GRIN2C	Ion Transport
Glutamate receptor, ionotropic, N-methyl D-aspartate 2D	GRIN2D	Ion Transport
Glutamate receptor, ionotropic, N-methyl-D-aspartate 3A	GRIN3A	Ion Transport
Glutamate receptor, ionotropic, N-methyl-D-aspartate 3B	GRIN3B	Ion Transport
hyperpolarization activated cyclic nucleotide-gated potassium channel 1	HCN1	Ion Transport
hyperpolarization activated cyclic nucleotide-gated potassium channel 2	HCN2	Ion Transport
hyperpolarization activated cyclic nucleotide-gated potassium channel 3	HCN3	Ion Transport
hyperpolarization activated cyclic nucleotide-gated potassium channel 4	HCN4	Ion Transport
5-hydroxytryptamine (serotonin) receptor 3A	HTR3A	Ion Transport
5-hydroxytryptamine (serotonin) receptor 3B	HTR3B	Ion Transport
5-hydroxytryptamine (serotonin) receptor 3, family member C	HTR3C	Ion Transport
5-hydroxytryptamine (serotonin) receptor 3 family member D	HTR3D	Ion Transport
5-hydroxytryptamine (serotonin) receptor 3, family member E	HTR3E	Ion Transport
Inositol 1,4,5-triphosphate receptor, type 1	ITPR1	Ion Transport
inositol 1,4,5-triphosphate receptor, type 2	ITPR2	Ion Transport
inositol 1,4,5-triphosphate receptor, type 3	ITPR3	Ion Transport
potassium voltage-gated channel, shaker-related subfamily, member 1	KCNA1	Ion Transport
potassium voltage-gated channel, shaker-related subfamily, member 10	KCNA10	Ion Transport
potassium voltage-gated channel, shaker-related subfamily, member 2	KCNA2	Ion Transport
potassium voltage-gated channel, shaker-related subfamily, member 3	KCNA3	Ion Transport
potassium voltage-gated channel, shaker-related subfamily, member 4	KCNA4	Ion Transport
potassium voltage-gated channel, shaker-related subfamily, member 5	KCNA5	Ion Transport
potassium voltage-gated channel, shaker-related, subfamily, member 6	KCNA6	Ion Transport
potassium voltage-gated channel, shaker-related subfamily, member 7	KCNA7	Ion Transport
potassium voltage-gated channel, shaker-related subfamily, beta member 1	KCNAB1	Ion Transport
potassium voltage-gated channel, shaker-related subfamily, beta member 2	KCNAB2	Ion Transport
potassium voltage-gated channel, shaker-related subfamily, beta member 3	KCNAB3	Ion Transport
potassium voltage gated channel, Shab-related subfamily, member 1	KCNB1	Ion Transport
potassium voltage gated channel, Shab-related subfamily, member 2	KCNB2	Ion Transport
potassium voltage gated channel, Shaw-related subfamily, member 1	KCNC1	Ion Transport
potassium voltage gated channel, Shaw-related subfamily, member 2	KCNC2	Ion Transport
potassium voltage gated channel, Shaw-related subfamily, member 3	KCNC3	Ion Transport
potassium voltage gated channel, Shaw-related subfamily, member 4	KCNC4	Ion Transport
potassium voltage-gated channel, Shal-related family, member 1	KCND1	Ion Transport
potassium voltage-gated channel, Shal-related family, member 2	KCND2	Ion Transport
potassium voltage-gated channel, Shal-related family, member 3	KCND3	Ion Transport
potassium voltage-gated channel, Isk-related subfamily, member 1	KCNE1	Ion Transport
potassium voltage-gated channel, Isk-related family, member 1-like	KCNE1L	Ion Transport
potassium voltage-gated channel, Isk-related subfamily, gene 2	KCNE2	Ion Transport
potassium voltage-gated channel, Isk-related subfamily, gene 3	KCNE3	Ion Transport
potassium voltage-gated channel, Isk-related subfamily, gene 4	KCNE4	Ion Transport
potassium voltage-gated channel, subfamily F, member 1	KCNF1	Ion Transport
potassium voltage-gated channel, subfamily G, member 1	KCNG1	Ion Transport
potassium voltage-gated channel, subfamily G, member 2	KCNG2	Ion Transport
potassium voltage-gated channel, subfamily G, member 3	KCNG3	Ion Transport
potassium voltage-gated channel, subfamily G, member 4	KCNG4	Ion Transport
potassium voltage-gated channel, subfamily H (eag-related), member 1	KCNH1	Ion Transport
potassium voltage-gated channel, subfamily H (eag-related), member 2	KCNH2	Ion Transport
potassium voltage-gated channel, subfamily H (eag-related), member 3	KCNH3	Ion Transport
potassium voltage-gated channel, subfamily H (eag-related), member 4	KCNH4	Ion Transport
potassium voltage-gated channel, subfamily H (eag-related), member 5	KCNH5	Ion Transport
potassium voltage-gated channel, subfamily H (eag-related), member 6	KCNH6	Ion Transport
potassium voltage-gated channel, subfamily H (eag-related), member 7	KCNH7	Ion Transport
potassium voltage-gated channel, subfamily H (eag-related), member 8	KCNH8	Ion Transport
potassium inwardly-rectifying channel, subfamily J, member 1	KCNJ1	Ion Transport
potassium inwardly-rectifying channel, subfamily J, member 10	KCNJ10	Ion Transport
potassium inwardly rectifying channel, subfamily J, member 11	KCNJ11	Ion Transport
potassium inwardly-rectifying channel, subfamily J, member 12	KCNJ12	Ion Transport
potassium inwardly-rectifying channel, subfamily J, member 13	KCNJ13	Ion Transport
potassium inwardly-rectifying channel, subfamily J, member 14	KCNJ14	Ion Transport
potassium inwardly-rectifying channel, subfamily J, member 15	KCNJ15	Ion Transport
potassium inwardly-rectifying channel, subfamily J, member 16	KCNJ16	Ion Transport
potassium inwardly-rectifying channel, subfamily J, member 2	KCNJ2	Ion Transport
potassium inwardly-rectifying channel, subfamily J, member 3	KCNJ3	Ion Transport
potassium inwardly-rectifying channel, subfamily J, member 4	KCNJ4	Ion Transport
potassium inwardly-rectifying channel, subfamily J, member 5	KCNJ5	Ion Transport
potassium inwardly-rectifying channel, subfamily J, member 6	KCNJ6	Ion Transport
potassium inwardly-rectifying channel, subfamily J, member 8	KCNJ8	Ion Transport
potassium inwardly-rectifying channel, subfamily J, member 9	KCNJ9	Ion Transport
potassium channel, subfamily K, member 1	KCNK1	Ion Transport
potassium channel, subfamily K, member 10	KCNK10	Ion Transport
potassium channel, subfamily K, member 12	KCNK12	Ion Transport
potassium channel, subfamily K, member 13	KCNK13	Ion Transport
potassium channel, subfamily K, member 15	KCNK15	Ion Transport
potassium channel, subfamily K, member 16	KCNK16	Ion Transport
potassium channel, subfamily K, member 17	KCNK17	Ion Transport
Potassium channel, subfamily K, member 18	KCNK18	Ion Transport
potassium channel, subfamily K, member 2	KCNK2	Ion Transport
potassium channel, subfamily K, member 3	KCNK3	Ion Transport
potassium channel, subfamily K, member 4	KCNK4	Ion Transport
potassium channel, subfamily K, member 5	KCNK5	Ion Transport
potassium inwardly-rectifying channel, subfamily K, member 6	KCNK6	Ion Transport
potassium channel, subfamily K, member 7	KCNK7	Ion Transport
potassium channel, subfamily K, member 9	KCNK9	Ion Transport
potassium large conductance calcium-activated channel, subfamily M, alpha member 1	KCNMA1	Ion Transport
potassium large conductance calcium-activated channel, subfamily M, beta member 1	KCNMB1	Ion Transport
potassium large conductance calcium-activated channel, subfamily M, beta member 2	KCNMB2	Ion Transport
potassium large conductance calcium-activated channel, subfamily M beta member 3	KCNMB3	Ion Transport
potassium large conductance calcium-activated channel, subfamily M, beta member 4	KCNMB4	Ion Transport
potassium intermediate/small conductance calcium-activated channel, subfamily N, member 1	KCNN1	Ion Transport
potassium intermediate/small conductance calcium-activated channel, subfamily N, member 2	KCNN2	Ion Transport
potassium intermediate/small conductance calcium-activated channel, subfamily N, member 3	KCNN3	Ion Transport
potassium intermediate/small conductance calcium-activated channel, subfamily N, member 4	KCNN4	Ion Transport
potassium voltage-gated channel, subfamily Q, member 1	KCNQ1	Ion Transport
potassium voltage-gated channel, subfamily Q, member 2	KCNQ2	Ion Transport
potassium voltage-gated channel, subfamily Q, member 3	KCNQ3	Ion Transport
potassium voltage-gated channel, subfamily Q, member 4	KCNQ4	Ion Transport
potassium voltage-gated channel, subfamily Q, member 5	KCNQ5	Ion Transport
K+ voltage-gated channel, subfamily S, 1	KCNS1	Ion Transport
K+ voltage-gated channel, subfamily S, 2	KCNS2	Ion Transport
potassium voltage-gated channel, delayed-rectifier, subfamily S, member 3	KCNS3	Ion Transport
potassium channel, subfamily T, member 1	KCNT1	Ion Transport
potassium channel, subfamily T, member 2	KCNT2	Ion Transport
potassium channel, subfamily U, member 1	KCNU1	Ion Transport
potassium channel, subfamily V, member 1	KCNV1	Ion Transport
potassium channel, subfamily V, member 2	KCNV2	Ion Transport
potassium channel tetramerisation domain containing 1	KCTD1	Ion Transport
potassium channel tetramerisation domain containing 10	KCTD10	Ion Transport
potassium channel tetramerisation domain containing 11	KCTD11	Ion Transport
potassium channel tetramerisation domain containing 12	KCTD12	Ion Transport
potassium channel tetramerisation domain containing 13	KCTD13	Ion Transport
potassium channel tetramerisation domain containing 14	KCTD14	Ion Transport
potassium channel tetramerisation domain containing 15	KCTD15	Ion Transport
potassium channel tetramerisation domain containing 16	KCTD16	Ion Transport
potassium channel tetramerisation domain containing 17	KCTD17	Ion Transport
potassium channel tetramerisation domain containing 18	KCTD18	Ion Transport
potassium channel tetramerisation domain containing 19	KCTD19	Ion Transport
potassium channel tetramerisation domain containing 2	KCTD2	Ion Transport
potassium channel tetramerisation domain containing 20	KCTD20	Ion Transport
potassium channel tetramerisation domain containing 21	KCTD21	Ion Transport
potassium channel tetramerisation domain containing 3	KCTD3	Ion Transport
potassium channel tetramerisation domain containing 4	KCTD4	Ion Transport
potassium channel tetramerisation domain containing 5	KCTD5	Ion Transport
potassium channel tetramerisation domain containing 6	KCTD6	Ion Transport
potassium channel tetramerisation domain containing 7	KCTD7	Ion Transport
potassium channel tetramerisation domain containing 8	KCTD8	Ion Transport
potassium channel tetramerisation domain containing 9	KCTD9	Ion Transport
purinergic receptor P2X, ligand-gated ion channel, 1	P2RX1	Ion Transport
purinergic receptor P2X, ligand-gated ion channel, 2	P2RX2	Ion Transport
purinergic receptor P2X, ligand-gated ion channel, 3	P2RX3	Ion Transport
purinergic receptor P2X, ligand-gated ion channel, 4	P2RX4	Ion Transport
purinergic receptor P2X, ligand-gated ion channel, 5	P2RX5	Ion Transport
purinergic receptor P2X, ligand-gated ion channel, 6	P2RX6	Ion Transport
purinergic receptor P2X, ligand-gated ion channel, 7	P2RX7	Ion Transport
sodium channel, voltage-gated, type X, alpha	SCN10A	Ion Transport
sodium channel, voltage-gated, type XI, alpha	SCN11A	Ion Transport
sodium channel, voltage-gated, type I, alpha	SCN1A	Ion Transport
sodium channel, voltage-gated, type I, beta	SCN1B	Ion Transport
sodium channel, voltage-gated, type II, alpha 1	SCN2A	Ion Transport
sodium channel, voltage-gated, type II, beta	SCN2B	Ion Transport
sodium channel, voltage-gated, type III, alpha	SCN3A	Ion Transport
sodium channel, voltage-gated, type III, beta	SCN3B	Ion Transport
sodium channel, voltage-gated, type IV, alpha	SCN4A	Ion Transport
sodium channel, voltage-gated, type IV, beta	SCN4B	Ion Transport
sodium channel, voltage-gated, type V, alpha	SCN5A	Ion Transport
sodium channel, voltage-gated, type VII, alpha	SCN7A	Ion Transport
sodium channel, voltage-gated, type VIII, alpha	SCN8A	Ion Transport
sodium channel, voltage-gated, type IX, alpha	SCN9A	Ion Transport
sodium channel, nonvoltage-gated, type I, alpha	SCNN1A	Ion Transport
sodium channel, nonvoltage-gated 1 beta	SCNN1B	Ion Transport
sodium channel, nonvoltage-gated 1, delta	SCNN1D	Ion Transport
sodium channel, nonvoltage-gated 1 gamma	SCNN1G	Ion Transport
solute carrier family 11 (proton-coupled divalent metal ion transporters), member 1	SLC11A1	Ion Transport
solute carrier family 11 (proton-coupled divalent metal ion transporters), member 2	SLC11A2	Ion Transport
solute carrier family 12 (sodium/potassium/chloride transporters), member 1	SLC12A1	Ion Transport
solute carrier family 12, member 2	SLC12A2	Ion Transport
solute carrier family 12, member 3	SLC12A3	Ion Transport
solute carrier family 12, member 4	SLC12A4	Ion Transport
solute carrier family 12, member 5	SLC12A5	Ion Transport
solute carrier family 12, member 6	SLC12A6	Ion Transport
solute carrier family 12, member 7	SLC12A7	Ion Transport
solute carrier family 12 (potassium/chloride transporters), member 8	SLC12A8	Ion Transport
solute carrier family 12 (potassium/chloride transporters), member 9	SLC12A9	Ion Transport
solute carrier family 13 (sodium/sulphate symporters), member 1	SLC13A1	Ion Transport
solute carrier family 13 (sodium-dependent dicarboxylate transporter), member 2	SLC13A2	Ion Transport
solute carrier family 13 (sodium-dependent dicarboxylate transporter), member 3	SLC13A3	Ion Transport
solute carrier family 13 (sodium/sulfate symporters), member 4	SLC13A4	Ion Transport
solute carrier family 13 (sodium/sulfate symporters), member 5	SLC13A5	Ion Transport
solute carrier family 24 (sodium/potassium/calcium exchanger), member 1	SLC24A1	Ion Transport
solute carrier family 24 (sodium/potassium/calcium exchanger), member 2	SLC24A2	Ion Transport
solute carrier family 24 (sodium/potassium/calcium exchanger), member 3	SLC24A3	Ion Transport
solute carrier family 24 (sodium/potassium/calcium exchanger), member 4	SLC24A4	Ion Transport
solute carrier family 24, member 5	SLC24A5	Ion Transport
solute carrier family 24 (sodium/potassium/calcium exchanger), member 6	SLC24A6	Ion Transport
solute carrier family 30 (zinc transporter), member 1	SLC30A1	Ion Transport
solute carrier family 30, member 10	SLC30A10	Ion Transport
solute carrier family 30 (zinc transporter), member 2	SLC30A2	Ion Transport
solute carrier family 30 (zinc transporter), member 3	SLC30A3	Ion Transport
solute carrier family 30 (zinc transporter), member 4	SLC30A4	Ion Transport
solute carrier family 30 (zinc transporter), member 5	SLC30A5	Ion Transport
solute carrier family 30 (zinc transporter), member 6	SLC30A6	Ion Transport
solute carrier family 30 (zinc transporter), member 7	SLC30A7	Ion Transport
solute carrier family 30 (zinc transporter), member 8	SLC30A8	Ion Transport
solute carrier family 30 (zinc transporter), member 9	SLC30A9	Ion Transport
solute carrier family 39 (zinc transporter), member 1	SLC39A1	Ion Transport
solute carrier family 39 (zinc transporter), member 10	SLC39A10	Ion Transport
solute carrier family 39 (metal ion transporter), member 11	SLC39A11	Ion Transport
solute carrier family 39 (metal ion transporter), member 12	SLC39A12	Ion Transport
solute carrier family 39 (metal ion transporter), member 13	SLC39A13	Ion Transport
solute carrier family 39 (zinc transporter), member 14	SLC39A14	Ion Transport
solute carrier family 39 (zinc transporter), member 2	SLC39A2	Ion Transport
solute carrier family 39 (zinc transporter), member 3	SLC39A3	Ion Transport
solute carrier family 39 (zinc transporter), member 4	SLC39A4	Ion Transport
solute carrier family 39 (metal ion transporter), member 5	SLC39A5	Ion Transport
solute carrier family 39 (metal ion transporter), member 6	SLC39A6	Ion Transport
solute carrier family 39, member 7	SLC39A7	Ion Transport
solute carrier family 39 (metal ion transporter), member 8	SLC39A8	Ion Transport
solute carrier family 39 (zinc transporter), member 9	SLC39A9	Ion Transport
solute carrier family 3, member 1	SLC3A1	Ion Transport
solute carrier family 3 (activators of dibasic and neutral amino acid transport), member 2	SLC3A2	Ion Transport
solute carrier family 40 (iron-regulated transporter), member 1	SLC40A1	Ion Transport
solute carrier family 41, member 1	SLC41A1	Ion Transport
solute carrier family 41, member 2	SLC41A2	Ion Transport
solute carrier family 41, member 3	SLC41A3	Ion Transport
voltage-dependent anion channel 1	VDAC1	Ion Transport
voltage-dependent anion channel 2	VDAC2	Ion Transport
voltage-dependent anion channel 3	VDAC3	Ion Transport
zinc activated ligand-gated ion channel	ZACN	Ion Transport
hephaestin	HEPH	Ion Transport
ligand-gated ion channel, zinc activated 1	LGICZ1	Ion Transport
organic anion transporter LST-3b	LST-3TM12	Ion Transport
magnesium transporter 1	MAGT1	Ion Transport
Mucolipin 1	MCOLN1	Ion Transport
Mucolipin 2	MCOLN2	Ion Transport
Mucolipin 3	MCOLN3	Ion Transport
methylmalonic aciduria (cobalamin deficiency) cblA type	MMAA	Ion Transport
sodium leak channel, non-selective	NALCN	Ion Transport
non imprinted in Prader-Willi/Angelman syndrome 1	NIPA1	Ion Transport
Oculocutaneous albinism II (pink-eye dilution homolog, mouse)	OCA2	Ion Transport
ORAI calcium release-activated calcium modulator 1	ORAI1	Ion Transport
ORAI calcium release-activated calcium modulator 2	ORAI2	Ion Transport
ORAI calcium release-activated calcium modulator 3	ORAI3	Ion Transport
Polycystic kidney disease 1 (autosomal dominant)	PKD1	Ion Transport
Polycystic kidney disease 2 (autosomal dominant)	PKD2	Ion Transport
Polycystic kidney disease 2-like 1	PKD2L1	Ion Transport
ryanodine receptor 1 (skeletal)	RYR1	Ion Transport
ryanodine receptor 2 (cardiac)	RYR2	Ion Transport
ryanodine receptor 3	RYR3	Ion Transport
Solute carrier family 22, member 24	SLC22A24	Ion Transport
Solute carrier family 22, member 25	SLC25A25	Ion Transport
solute carrier family 31, member 1	SLC31A1	Ion Transport
solute carrier family 31, member 2	SLC31A2	Ion Transport
sarcolipin	SLN	Ion Transport
transcobalamin I (vitamin B12 binding protein, R binder family)	TCN1	Ion Transport
transcobalamin II; macrocytic anemia	TCN2	Ion Transport
transferrin	TF	Ion Transport
transient receptor potential cation channel, subfamily A, member 1	TRPA1	Ion Transport
transient receptor potential cation channel, subfamily C, member 1	TRPC1	Ion Transport
transient receptor potential cation channel, subfamily C, member 3	TRPC3	Ion Transport
transient receptor potential cation channel, subfamily C, member 4	TRPC4	Ion Transport
transient receptor potential cation channel, subfamily C, member 5	TRPC5	Ion Transport
transient receptor potential cation channel, subfamily C, member 6	TRPC6	Ion Transport
transient receptor potential cation channel, subfamily C, member 7	TRPC7	Ion Transport
transient receptor potential cation channel, subfamily M, member 1	TRPM1	Ion Transport
transient receptor potential cation channel, subfamily M, member 2	TRPM2	Ion Transport
transient receptor potential cation channel, subfamily M, member 3	TRPM3	Ion Transport
transient receptor potential cation channel, subfamily M, member 4	TRPM4	Ion Transport
transient receptor potential cation channel, subfamily M, member 5	TRPM5	Ion Transport
transient receptor potential cation channel, subfamily M, member 6	TRPM6	Ion Transport
transient receptor potential cation channel, subfamily M, member 7	TRPM7	Ion Transport
transient receptor potential cation channel, subfamily M, member 8	TRPM8	Ion Transport
transient receptor potential cation channel, subfamily V, member 1	TRPV1	Ion Transport
transient receptor potential cation channel, subfamily V, member 2	TRPV2	Ion Transport
transient receptor potential cation channel, subfamily V, member 3	TRPV3	Ion Transport
transient receptor potential cation channel, subfamily V, member 4	TRPV4	Ion Transport
transient receptor potential cation channel, subfamily V, member 5	TRPV5	Ion Transport
transient receptor potential cation channel, subfamily V, member 6	TRPV6	Ion Transport
Tweety homolog 1 (Drosophila)	TTYH1	Ion Transport
Tweety homolog 2 (Drosophila)	TTYH2	Ion Transport
Tweety homolog 3 (Drosophila)	TTYH3	Ion Transport
3-hydroxybutyrate dehydrogenase, type 1	BDH1	Ketone Bodies
3-hydroxybutyrate dehydrogenase, type 2	BDH2	Ketone Bodies
3-oxoacid CoA transferase 1	OXCT1	Ketone Bodies
3-oxoacid CoA transferase 2	OXCT2	Ketone Bodies
ATP citrate lyase	ACLY	Krebs
aconitase 1, soluble	ACO1	Krebs
aconitase 2, mitochondrial	ACO2	Krebs
citrate synthase	CS	Krebs
D-2-hydroxyglutarate dehydrogenase	D2HGDH	Krebs
dihydrolipoamide S-succinyltransferase (E2 component of 2-oxo-glutarate complex)	DLST	Krebs
fumarate hydratase	FH	Krebs
holocytochrome c synthase (cytochrome c heme-lyase)	HCCS	Krebs
isocitrate dehydrogenase 1 (NADP+), soluble	IDH1	Krebs
isocitrate dehydrogenase 2 (NADP+), mitochondrial	IDH2	Krebs
isocitrate dehydrogenase 3 (NAD+) alpha	IDH3A	Krebs
isocitrate dehydrogenase 3 (NAD+) beta	IDH3B	Krebs
isocitrate dehydrogenase 3 (NAD+) gamma	IDH3G	Krebs
L-2-hydroxyglutarate dehydrogenase	L2HGDH	Krebs
malate dehydrogenase 1, NAD (soluble)	MDH1	Krebs
malate dehydrogenase 1B, NAD (soluble)	MDH1B	Krebs
malate dehydrogenase 2, NAD (mitochondrial)	MDH2	Krebs
malic enzyme 1, NADP(+)-dependent, cytosolic	ME1	Krebs
malic enzyme 2, NAD(+)-dependent, mitochondrial	ME2	Krebs
malic enzyme 3, NADP(+)-dependent, mitochondrial	ME3	Krebs
oxoglutarate (alpha-ketoglutarate) dehydrogenase (lipoamide)	OGDH	Krebs
oxoglutarate dehydrogenase-like	OGDHL	Krebs
pyruvate carboxylase	PC	Krebs
succinate-CoA ligase, ADP-forming, beta subunit	SUCLA2	Krebs
succinate-CoA ligase, alpha subunit	SUCLG1	Krebs
succinate-CoA ligase, GDP-forming, beta subunit	SUCLG2	Krebs
aminoadipate-semialdehyde dehydrogenase	AASDH	Lysine
aminoadipate-semialdehyde dehydrogenase-phosphopantetheinyl transferase	AASDHPPT	Lysine
aminoadipate-semialdehyde synthase	AASS	Lysine
pipecolic acid oxidase	PIPOX	Lysine
1-acylglycerol-3-phosphate O-acyltransferase 1 (lysophosphatidic acid acyltransferase, alpha)	AGPAT1	Membrane Lipid
1-acylglycerol-3-phosphate O-acyltransferase 2 (lysophosphatidic acid acyltransferase, beta)	AGPAT2	Membrane Lipid
1-acylglycerol-3-phosphate O-acyltransferase 3	AGPAT3	Membrane Lipid
1-acylglycerol-3-phosphate O-acyltransferase 4 (lysophosphatidic acid acyltransferase, delta)	AGPAT4	Membrane Lipid
1-acylglycerol-3-phosphate O-acyltransferase 5 (lysophosphatidic acid acyltransferase, epsilon)	AGPAT5	Membrane Lipid
1-acylglycerol-3-phosphate O-acyltransferase 6 (lysophosphatidic acid acyltransferase, zeta)	AGPAT6	Membrane Lipid
1-acylglycerol-3-phosphate O-acyltransferase 9	AGPAT9	Membrane Lipid
CDP-diacylglycerol synthase (phosphatidate cytidylyltransferase) 1	CDS1	Membrane Lipid
CDP-diacylglycerol synthase (phosphatidate cytidylyltransferase) 2	CDS2	Membrane Lipid
choline/ethanolamine phosphotransferase 1	CEPT1	Membrane Lipid
choline kinase alpha	CHKA	Membrane Lipid
choline kinase beta	CHKB	Membrane Lipid
choline phosphotransferase 1	CHPT1	Membrane Lipid
Charcot-Leyden crystal protein	CLC	Membrane Lipid
cardiolipin synthase 1	CRLS1	Membrane Lipid
carnitine O-octanoyltransferase	CROT	Membrane Lipid
diacylglycerol lipase, alpha	DAGLA	Membrane Lipid
diacylglycerol lipase, beta	DAGLB	Membrane Lipid
diacylglycerol kinase, alpha 80kDa	DGKA	Membrane Lipid
diacylglycerol kinase, beta 90kDa	DGKB	Membrane Lipid
diacylglycerol kinase, delta 130kDa	DGKD	Membrane Lipid
diacylglycerol kinase, epsilon 64kDa	DGKE	Membrane Lipid
diacylglycerol kinase, gamma 90kDa	DGKG	Membrane Lipid
diacylglycerol kinase, eta	DGKH	Membrane Lipid
diacylglycerol kinase, iota	DGKI	Membrane Lipid
diacylglycerol kinase, kappa	DGKK	Membrane Lipid
diacylglycerol kinase, theta 110kDa	DGKQ	Membrane Lipid
diacylglycerol kinase, zeta 104kDa	DGKZ	Membrane Lipid
ethanolamine kinase 1	ETNK1	Membrane Lipid
ethanolamine kinase 2	ETNK2	Membrane Lipid
glycerophosphodiester phosphodiesterase 1	GDE1	Membrane Lipid
glycerol kinase	GK	Membrane Lipid
glycerol kinase 2	GK2	Membrane Lipid
glycerol kinase 5 (putative)	GK5	Membrane Lipid
glyceronephosphate O-acyltransferase	GNPAT	Membrane Lipid
glycerol-3-phosphate acyltransferase, mitochondrial	GPAM	Membrane Lipid
glycerol-3-phosphate dehydrogenase 1 (soluble)	GPD1	Membrane Lipid
glycerol-3-phosphate dehydrogenase 1-like	GPD1L	Membrane Lipid
glycerol-3-phosphate dehydrogenase 2 (mitochondrial)	GPD2	Membrane Lipid
lysophosphatidylcholine acyltransferase 1	LPCAT1	Membrane Lipid
lysophosphatidylcholine acyltransferase 2	LPCAT2	Membrane Lipid
membrane bound O-acyltransferase domain containing 5	LPCAT3	Membrane Lipid
lysophosphatidylcholine acyltransferase 4	LPCAT4	Membrane Lipid
lysophosphatidylglycerol acyltransferase 1	LPGAT1	Membrane Lipid
lipin 1	LPIN1	Membrane Lipid
lipin 2	LPIN2	Membrane Lipid
lipin 3	LPIN3	Membrane Lipid
lysophospholipase I	LYPLA1	Membrane Lipid
lysophospholipase II	LYPLA2	Membrane Lipid
lysophospholipase-like 1	LYPLAL1	Membrane Lipid
membrane bound O-acyltransferase domain containing 1	MBOAT1	Membrane Lipid
membrane bound O-acyltransferase domain containing 2	MBOAT2	Membrane Lipid
membrane bound O-acyltransferase domain containing 4	MBOAT4	Membrane Lipid
membrane bound O-acyltransferase domain containing 7	MBOAT7	Membrane Lipid
monoacylglycerol O-acyltransferase 1	MOGAT1	Membrane Lipid
monoacylglycerol O-acyltransferase 2	MOGAT2	Membrane Lipid
monoacylglycerol O-acyltransferase 3	MOGAT3	Membrane Lipid
N-acyl-phosphatidylethanolamine-hydrolyzing phospholipase D	NAPE-PLD	Membrane Lipid
phosphatidic acid phosphatase type 2	PAP2D	Membrane Lipid
phosphate cytidylyltransferase 1, choline, alpha	PCYT1A	Membrane Lipid
phosphate cytidylyltransferase 1, choline, beta	PCYT1B	Membrane Lipid
phosphate cytidylyltransferase 2, ethanolamine	PCYT2	Membrane Lipid
phosphatidylethanolamine N-methyltransferase	PEMT	Membrane Lipid
phosphatidylglycerophosphate synthase 1	PGS1	Membrane Lipid
phosphatase orphan 1	PHOSPHO1	Membrane Lipid
phosphatidylserine decarboxylase	PISD	Membrane Lipid
phospholipase A1 member A	PLA1A	Membrane Lipid
phospholipase A2, group X	PLA2G10	Membrane Lipid
phospholipase A2, group XIIA	PLA2G12A	Membrane Lipid
phospholipase A2, group XIIB	PLA2G12B	Membrane Lipid
phospholipase A2, group XV	PLA2G15	Membrane Lipid
phospholipase A2, group XVI	PLA2G16	Membrane Lipid
phospholipase A2, group IB (pancreas)	PLA2G1B	Membrane Lipid
phospholipase A2, group IIA (platelets, synovial fluid)	PLA2G2A	Membrane Lipid
phospholipase A2, group IIC	PLA2G2C	Membrane Lipid
phospholipase A2, group IID	PLA2G2D	Membrane Lipid
phospholipase A2, group IIE	PLA2G2E	Membrane Lipid
phospholipase A2, group IIF	PLA2G2F	Membrane Lipid
phospholipase A2, group III	PLA2G3	Membrane Lipid
phospholipase A2, group IVA (cytosolic, calcium-dependent)	PLA2G4A	Membrane Lipid
phospholipase A2, group IVB (cytosolic)	PLA2G4B	Membrane Lipid
phospholipase A2, group IVC (cytosolic, calcium-independent)	PLA2G4C	Membrane Lipid
phospholipase A2, group IVD (cytosolic)	PLA2G4D	Membrane Lipid
phospholipase A2, group IVE	PLA2G4E	Membrane Lipid
Phospholipase A2, group IVF	PLA2G4F	Membrane Lipid
phospholipase A2, group V	PLA2G5	Membrane Lipid
phospholipase A2, group VI (cytosolic, calcium-independent)	PLA2G6	Membrane Lipid
phospholipase A2, group VII (platelet-activating factor acetylhydrolase, plasma)	PLA2G7	Membrane Lipid
phospholipase B1	PLB1	Membrane Lipid
phospholipase C, beta 1 (phosphoinositide-specific)	PLCB1	Membrane Lipid
phospholipase C, beta 2	PLCB2	Membrane Lipid
phospholipase C, beta 3 (phosphatidylinositol-specific)	PLCB3	Membrane Lipid
phospholipase C, beta 4	PLCB4	Membrane Lipid
phospholipase C, delta 1	PLCD1	Membrane Lipid
phospholipase C, delta 3	PLCD3	Membrane Lipid
phospholipase C, delta 4	PLCD4	Membrane Lipid
Phospholipase C, epsilon 1	PLCE1	Membrane Lipid
phospholipase C, gamma 1	PLCG1	Membrane Lipid
Phospholipase C, gamma 2 (phosphatidylinositol-specific)	PLCG2	Membrane Lipid
phospholipase C, eta 1	PLCH1	Membrane Lipid
phospholipase C, eta 2	PLCH2	Membrane Lipid
phospholipase C-like 1	PLCL1	Membrane Lipid
phospholipase C-like 2	PLCL2	Membrane Lipid
phosphatidylinositol-specific phospholipase C, X domain containing 1	PLCXD1	Membrane Lipid
phosphatidylinositol-specific phospholipase C, X domain containing 2	PLCXD2	Membrane Lipid
phosphatidylinositol-specific phospholipase C, X domain containing 3	PLCXD3	Membrane Lipid
phospholipase C, zeta 1	PLCZ1	Membrane Lipid
phospholipase D1, phosphatidylcholine-specific	PLD1	Membrane Lipid
phospholipase D2	PLD2	Membrane Lipid
phospholipase D family, member 3	PLD3	Membrane Lipid
phospholipase D family, member 4	PLD4	Membrane Lipid
phospholipase D family, member 5	PLD5	Membrane Lipid
phospholipase D family, member 6	PLD6	Membrane Lipid
phosphatidic acid phosphatase type 2A	PPAP2A	Membrane Lipid
phosphatidic acid phosphatase type 2B	PPAP2B	Membrane Lipid
phosphatidic acid phosphatase type 2C	PPAP2C	Membrane Lipid
phosphatidic acid phosphatase type 2 domain containing 1A	PPAPDC1A	Membrane Lipid
phosphatidic acid phosphatase type 2 domain containing 1B	PPAPDC1B	Membrane Lipid
phosphatidic acid phosphatase type 2 domain containing 2	PPAPDC2	Membrane Lipid
phosphatidic acid phosphatase type 2 domain containing 3	PPAPDC3	Membrane Lipid
plasticity-related gene 2	PRG2	Membrane Lipid
phosphatidylserine synthase 1	PTDSS1	Membrane Lipid
phosphatidylserine synthase 2	PTDSS2	Membrane Lipid
methionine adenosyltransferase I, alpha	MAT1A	Methionine
methionine adenosyltransferase II, alpha	MAT2A	Methionine
methionine adenosyltransferase II, beta	MAT2B	Methionine
methionine sulfoxide reductase A	MSRA	Methionine
methionine sulfoxide reductase B2	MSRB2	Methionine
methionine sulfoxide reductase B3	MSRB3	Methionine
5-methyltetrahydrofolate-homocysteine methyltransferase	MTR	Methionine
selenoprotein X, 1	SEPX1	Methionine
3-hydroxy-3-methylglutaryl-Coenzyme A reductase	HMGCR	Mevalonate
3-hydroxy-3-methylglutaryl-Coenzyme A synthase 1 (soluble)	HMGCS1	Mevalonate
3-hydroxy-3-methylglutaryl-Coenzyme A synthase 2 (mitochondrial)	HMGCS2	Mevalonate
isopentenyl-diphosphate delta isomerase 1	IDI1	Mevalonate
isopentenyl-diphosphate delta isomerase 2	IDI2	Mevalonate
mevalonate (diphospho) decarboxylase	MVD	Mevalonate
mevalonate kinase (mevalonic aciduria)	MVK	Mevalonate
phosphomevalonate kinase	PMVK	Mevalonate
abhydrolase domain containing 1	ABHD1	Multipurpose
abhydrolase domain containing 10	ABHD10	Multipurpose
abhydrolase domain containing 11	ABHD11	Multipurpose
abhydrolase domain containing 12	ABHD12	Multipurpose
abhydrolase domain containing 12B	ABHD12B	Multipurpose
abhydrolase domain containing 13	ABHD13	Multipurpose
abhydrolase domain containing 14A	ABHD14A	Multipurpose
abhydrolase domain containing 14B	ABHD14B	Multipurpose
abhydrolase domain containing 2	ABHD2	Multipurpose
abhydrolase domain containing 3	ABHD3	Multipurpose
abhydrolase domain containing 4	ABHD4	Multipurpose
Abhydrolase domain containing 5	ABHD5	Multipurpose
abhydrolase domain containing 6	ABHD6	Multipurpose
abhydrolase domain containing 7	ABHD7	Multipurpose
abhydrolase domain containing 8	ABHD8	Multipurpose
abhydrolase domain containing 9	ABHD9	Multipurpose
amiloride binding protein 1 (amine oxidase (copper-containing))	ABP1	Multipurpose
acylphosphatase 1, erythrocyte (common) type	ACYP1	Multipurpose
acylphosphatase 2, muscle type	ACYP2	Multipurpose
alcohol dehydrogenase 1A (class I), alpha polypeptide	ADH1A	Multipurpose
Alcohol dehydrogenase 1B (class I), beta polypeptide	ADH1B	Multipurpose
alcohol dehydrogenase 1C (class I), gamma polypeptide	ADH1C	Multipurpose
alcohol dehydrogenase 4 (class II), pi polypeptide	ADH4	Multipurpose
alcohol dehydrogenase 5 (class III), chi polypeptide	ADH5	Multipurpose
alcohol dehydrogenase 6 (class V)	ADH6	Multipurpose
alcohol dehydrogenase 7 (class IV), mu or sigma polypeptide	ADH7	Multipurpose
alcohol dehydrogenase, iron containing, 1	ADHFE1	Multipurpose
Aldo-keto reductase family 1, member A1 (aldehyde reductase)	AKR1A1	Multipurpose
aldo-keto reductase family 1, member B1 (aldose reductase)	AKR1B1	Multipurpose
aldo-keto reductase family 1, member B10 (aldose reductase)	AKR1B10	Multipurpose
aldo-keto reductase family 1, member C1 (dihydrodiol dehydrogenase 1; 20-alpha (3-alpha)-hydroxysteroid dehydrogenase)	AKR1C1	Multipurpose
Aldo-keto reductase family 1, member C2 (dihydrodiol dehydrogenase 2; bile acid binding protein; 3-alpha hydroxysteroid dehydrogenase, type III)	AKR1C2	Multipurpose
aldo-keto reductase family 1, member C3 (3-alpha hydroxysteroid dehydrogenase, type II)	AKR1C3	Multipurpose
aldo-keto reductase family 1, member C-like 2	AKR1CL2	Multipurpose
aldo-keto reductase family 7, member A2 (aflatoxin aldehyde reductase)	AKR7A2	Multipurpose
aldo-keto reductase family 7, member A3 (aflatoxin aldehyde reductase)	AKR7A3	Multipurpose
aldehyde dehydrogenase 16 family, member A1	ALDH16A1	Multipurpose
aldehyde dehydrogenase 1 family, member A1	ALDH1A1	Multipurpose
aldehyde dehydrogenase 1 family, member A2	ALDH1A2	Multipurpose
aldehyde dehydrogenase 1 family, member A3	ALDH1A3	Multipurpose
aldehyde dehydrogenase 1 family, member B1	ALDH1B1	Multipurpose
aldehyde dehydrogenase 1 family, member L1	ALDH1L1	Multipurpose
aldehyde dehydrogenase 1 family, member L2	ALDH1L2	Multipurpose
aldehyde dehydrogenase 2 family (mitochondrial)	ALDH2	Multipurpose
aldehyde dehydrogenase 3 family, memberA1	ALDH3A1	Multipurpose
aldehyde dehydrogenase 3 family, member A2	ALDH3A2	Multipurpose
aldehyde dehydrogenase 3 family, member B1	ALDH3B1	Multipurpose
aldehyde dehydrogenase 3 family, member B2	ALDH3B2	Multipurpose
aldehyde dehydrogenase 6 family, member A1	ALDH6A1	Multipurpose
aldehyde dehydrogenase 7 family, member A1	ALDH7A1	Multipurpose
aldehyde dehydrogenase 8 family, member A1	ALDH8A1	Multipurpose
aldehyde dehydrogenase 9 family, member A1	ALDH9A1	Multipurpose
amine oxidase, copper containing 2 (retina-specific)	AOC2	Multipurpose
amine oxidase, copper containing 3 (vascular adhesion protein 1)	AOC3	Multipurpose
Arylsulfatase A	ARSA	Multipurpose
arylsulfatase B	ARSB	Multipurpose
arylsulfatase D	ARSD	Multipurpose
arylsulfatase E (chondrodysplasia punctata 1)	ARSE	Multipurpose
arylsulfatase F	ARSF	Multipurpose
arylsulfatase G	ARSG	Multipurpose
arylsulfatase H	ARSH	Multipurpose
arylsulfatase family, member I	ARSI	Multipurpose
arylsulfatase family, member J	ARSJ	Multipurpose
Arylsulfatase family, member K	ARSK	Multipurpose
AU RNA binding protein/enoyl-Coenzyme A hydratase	AUH	Multipurpose
carbonic anhydrase I	CA1	Multipurpose
carbonic anhydrase X	CA10	Multipurpose
carbonic anhydrase XI	CA11	Multipurpose
carbonic anhydrase XII	CA12	Multipurpose
carbonic anhydrase XIII	CA13	Multipurpose
carbonic anhydrase XIV	CA14	Multipurpose
carbonic anhydrase II	CA2	Multipurpose
carbonic anhydrase III, muscle specific	CA3	Multipurpose
carbonic anhydrase IV	CA4	Multipurpose
carbonic anhydrase VA, mitochondrial	CA5A	Multipurpose
carbonic anhydrase VB, mitochondrial	CA5B	Multipurpose
carbonic anhydrase VI	CA6	Multipurpose
carbonic anhydrase VII	CA7	Multipurpose
carbonic anhydrase VIII	CA8	Multipurpose
carbonic anhydrase IX	CA9	Multipurpose
carbonyl reductase 1	CBR1	Multipurpose
carbonyl reductase 3	CBR3	Multipurpose
carbonyl reductase 4	CBR4	Multipurpose
dihydrolipoamide dehydrogenase	DLD	Multipurpose
gamma-glutamyl hydrolase (conjugase, folylpolygammaglutamyl hydrolase)	GGH	Multipurpose
gamma-glutamyltransferase 1	GGT1	Multipurpose
gamma-glutamyltransferase 2	GGT2	Multipurpose
gamma-glutamyltransferase 5	GGT5	Multipurpose
gamma-glutamyltransferase 6 homolog (rat)	GGT6	Multipurpose
gamma-glutamyltransferase 7	GGT7	Multipurpose
gamma-glutamyltransferase-like activity 4	GGTLC1	Multipurpose
gamma-glutamyltransferase light chain 2	GGTLC2	Multipurpose
glutamic-oxaloacetic transaminase 1, soluble (aspartate aminotransferase 1)	GOT1	Multipurpose
glutamic-oxaloacetic transaminase 1-like 1	GOT1L1	Multipurpose
glutamic-oxaloacetic transaminase 2, mitochondrial (aspartate aminotransferase 2)	GOT2	Multipurpose
glutathione transferase zeta 1 (maleylacetoacetate isomerase)	GSTZ1	Multipurpose
3-hydroxymethyl-3-methylglutaryl-Coenzyme A lyase (hydroxymethylglutaricaciduria)	HMGCL	Multipurpose
3-hydroxymethyl-3-methylglutaryl-Coenzyme A lyase-like 1	HMGCLL1	Multipurpose
plasticity related gene 1	LPPR4	Multipurpose
MAK10 homolog, amino-acid N-acetyltransferase subunit (S. cerevisiae)	MAK10	Multipurpose
monoamine oxidase A	MAOA	Multipurpose
Monoamine oxidase B	MAOB	Multipurpose
N-acetyltransferase 1 (arylamine N-acetyltransferase)	NAT1	Multipurpose
N-acetyltransferase 10	NAT10	Multipurpose
N-acetyltransferase 11	NAT11	Multipurpose
N-acetyltransferase 12	NAT12	Multipurpose
N-acetyltransferase 13	NAT13	Multipurpose
N-acetyltransferase 14	NAT14	Multipurpose
N-acetyltransferase 15	NAT15	Multipurpose
N-acetyltransferase 2 (arylamine N-acetyltransferase)	NAT2	Multipurpose
N-acetyltransferase 5	NAT5	Multipurpose
N-acetyltransferase 6	NAT6	Multipurpose
N-acetyltransferase 8	NAT8	Multipurpose
N-acetyltransferase 8B	NAT8B	Multipurpose
N-acetyltransferase 8-like	NAT8L	Multipurpose
N-acetyltransferase 9	NAT9	Multipurpose
P450 (cytochrome) oxidoreductase	POR	Multipurpose
zinc binding alcohol dehydrogenase, domain containing 2	ZADH2	Multipurpose
bone marrow stromal cell antigen 1	BST1	NAD
Chromosome 9 ORF 95	C9ORF95	NAD
dual oxidase 1	DUOX1	NAD
dual oxidase 2	DUOX2	NAD
NAD kinase	NADK	NAD
NAD synthetase 1	NADSYN1	NAD
nicotinate phosphoribosyltransferase domain containing 1	NAPRT1	NAD
nicotinamide nucleotide adenylyltransferase 1	NMNAT1	NAD
nicotinamide nucleotide adenylyltransferase 2	NMNAT2	NAD
nicotinamide nucleotide adenylyltransferase 3	NMNAT3	NAD
nicotinamide N-methyltransferase	NNMT	NAD
nicotinamide nucleotide transhydrogenase	NNT	NAD
NADPH oxidase 1	NOX1	NAD
NADPH oxidase 3	NOX3	NAD
NADPH oxidase 4	NOX4	NAD
NADPH oxidase, EF-hand calcium binding domain 5	NOX5	NAD
NAD(P)H dehydrogenase, quinone 1	NQO1	NAD
NAD(P)H dehydrogenase, quinone 2	NQO2	NAD
quinolinate phosphoribosyltransferase (nicotinate-nucleotide pyrophosphorylase (carboxylating))	QPRT	NAD
4-aminobutyrate aminotransferase	ABAT	Neurotransmitter
acetylcholinesterase (Yt blood group)	ACHE	Neurotransmitter
choline acetyltransferase	CHAT	Neurotransmitter
choline dehydrogenase	CHDH	Neurotransmitter
catechol-O-methyltransferase	COMT	Neurotransmitter
catechol-O-methyltransferase domain containing 1	COMTD1	Neurotransmitter
dopamine beta-hydroxylase (dopamine beta-monooxygenase)	DBH	Neurotransmitter
dopa decarboxylase (aromatic L-amino acid decarboxylase)	DDC	Neurotransmitter
N-acetylated alpha-linked acidic dipeptidase 2	NAALAD2	Neurotransmitter
N-acetylated alpha-linked acidic dipeptidase-like 1	NAALADL1	Neurotransmitter
N-acetylated alpha-linked acidic dipeptidase-like 2	NAALADL2	Neurotransmitter
phenylethanolamine N-methyltransferase	PNMT	Neurotransmitter
serine racemase	SRR	Neurotransmitter
tyrosine hydroxylase	TH	Neurotransmitter
tryptophan hydroxylase 1 (tryptophan 5-monooxygenase)	TPH1	Neurotransmitter
tryptophan hydroxylase 2	TPH2	Neurotransmitter
3'(2'), 5'-bisphosphate nucleotidase 1	BPNT1	Nucleotide
calcium activated nucleotidase 1	CANT1	Nucleotide
deoxycytidine kinase	DCK	Nucleotide
ectonucleotide pyrophosphatase/phosphodiesterase 1	ENPP1	Nucleotide
ectonucleotide pyrophosphatase/phosphodiesterase 2 (autotaxin)	ENPP2	Nucleotide
ectonucleotide pyrophosphatase/phosphodiesterase 3	ENPP3	Nucleotide
ectonucleotide pyrophosphatase/phosphodiesterase 4 (putative function)	ENPP4	Nucleotide
ectonucleotide pyrophosphatase/phosphodiesterase 5 (putative function)	ENPP5	Nucleotide
ectonucleotide pyrophosphatase/phosphodiesterase 6	ENPP6	Nucleotide
ectonucleotide pyrophosphatase/phosphodiesterase 7	ENPP7	Nucleotide
ectonucleoside triphosphate diphosphohydrolase 1	ENTPD1	Nucleotide
ectonucleoside triphosphate diphosphohydrolase 2	ENTPD2	Nucleotide
ectonucleoside triphosphate diphosphohydrolase 3	ENTPD3	Nucleotide
ectonucleoside triphosphate diphosphohydrolase 4	ENTPD4	Nucleotide
ectonucleoside triphosphate diphosphohydrolase 5	ENTPD5	Nucleotide
ectonucleoside triphosphate diphosphohydrolase 6 (putative function)	ENTPD6	Nucleotide
ectonucleoside triphosphate diphosphohydrolase 7	ENTPD7	Nucleotide
ectonucleoside triphosphate diphosphohydrolase 8	ENTPD8	Nucleotide
inosine triphosphatase (nucleoside triphosphate pyrophosphatase)	ITPA	Nucleotide
non-metastatic cells 1, protein (NM23A) expressed in	NME1	Nucleotide
non-metastatic cells 2, protein (NM23A) expressed in	NME2	Nucleotide
non-metastatic cells 3, protein expressed in	NME3	Nucleotide
non-metastatic cells 4, protein expressed in	NME4	Nucleotide
non-metastatic cells 5, protein expressed in (nucleoside-diphosphate kinase)	NME5	Nucleotide
non-metastatic cells 6, protein expressed in (nucleoside-diphosphate kinase)	NME6	Nucleotide
non-metastatic cells 7, protein expressed in (nucleoside-diphosphate kinase)	NME7	Nucleotide
5', 3'-nucleotidase, cytosolic	NT5C	Nucleotide
5'-nucleotidase, cytosolic IA	NT5C1A	Nucleotide
5'-nucleotidase, cytosolic IB	NT5C1B	Nucleotide
5'-nucleotidase, cytosolic II	NT5C2	Nucleotide
5'-nucleotidase, cytosolic III	NT5C3	Nucleotide
5'-nucleotidase, cytosolic III-like	NT5C3L	Nucleotide
5'-nucleotidase domain containing 1	NT5DC1	Nucleotide
5'-nucleotidase domain containing 2	NT5DC2	Nucleotide
5'-nucleotidase domain containing 3	NT5DC3	Nucleotide
5'-nucleotidase domain containing 4	NT5DC4	Nucleotide
5'-nucleotidase, ecto (CD73)	NT5E	Nucleotide
5',3'-nucleotidase, mitochondrial	NT5M	Nucleotide
nudix (nucleoside diphosphate linked moiety X)-type motif 1	NUDT1	Nucleotide
nudix (nucleoside diphosphate linked moiety X)-type motif 10	NUDT10	Nucleotide
nudix (nucleoside diphosphate linked moiety X)-type motif 11	NUDT11	Nucleotide
nudix (nucleoside diphosphate linked moiety X)-type motif 12	NUDT12	Nucleotide
nudix (nucleoside diphosphate linked moiety X)-type motif 13	NUDT13	Nucleotide
Nudix (nucleoside diphosphate linked moiety X)-type motif 14	NUDT14	Nucleotide
nudix (nucleoside diphosphate linked moiety X)-type motif 15	NUDT15	Nucleotide
nudix (nucleoside diphosphate linked moiety X)-type motif 16	NUDT16	Nucleotide
nudix (nucleoside diphosphate linked moiety X)-type motif 16-like 1	NUDT16L1	Nucleotide
nudix (nucleoside diphosphate linked moiety X)-type motif 17	NUDT17	Nucleotide
nudix (nucleoside diphosphate linked moiety X)-type motif 18	NUDT18	Nucleotide
nudix (nucleoside diphosphate linked moiety X)-type motif 19	NUDT19	Nucleotide
nudix (nucleoside diphosphate linked moiety X)-type motif 2	NUDT2	Nucleotide
nudix (nucleoside diphosphate linked moiety X)-type motif 21	NUDT21	Nucleotide
Nudix (nucleoside diphosphate linked moiety X)-type motif 22	NUDT22	Nucleotide
nudix (nucleoside diphosphate linked moiety X)-type motif 3	NUDT3	Nucleotide
nudix (nucleoside diphosphate linked moiety X)-type motif 4	NUDT4	Nucleotide
nudix (nucleoside diphosphate linked moiety X)-type motif 5	NUDT5	Nucleotide
nudix (nucleoside diphosphate linked moiety X)-type motif 6	NUDT6	Nucleotide
nudix (nucleoside diphosphate linked moiety X)-type motif 7	NUDT7	Nucleotide
nudix (nucleoside diphosphate linked moiety X)-type motif 8	NUDT8	Nucleotide
nudix (nucleoside diphosphate linked moiety X)-type motif 9	NUDT9	Nucleotide
ribonucleotide reductase M1 polypeptide	RRM1	Nucleotide
ribonucleotide reductase M2 polypeptide	RRM2	Nucleotide
ribonucleotide reductase M2 B (TP53 inducible)	RRM2B	Nucleotide
TDP-glucose 4,6-dehydratase	TGDS	Nucleotide Sugar
UDP-glucose dehydrogenase	UGDH	Nucleotide Sugar
UDP-glucuronate decarboxylase 1	UXS1	Nucleotide Sugar
APOBEC1 complementation factor	A1CF	Other
ACN9 homolog (S. cerevisiae)	ACN9	Other
acyloxyacyl hydrolase (neutrophil)	AOAH	Other
N-acylaminoacyl-peptide hydrolase	APEH	Other
arsenic (+3 oxidation state) methyltransferase	AS3MT	Other
biphenyl hydrolase-like (serine hydrolase; breast epithelial mucin-associated antigen)	BPHL	Other
carboxymethylenebutenolidase homolog (Pseudomonas)	CMBL	Other
carnosine dipeptidase 1 (metallopeptidase M20 family)	CNDP1	Other
CNDP dipeptidase 2 (metallopeptidase M20 family)	CNDP2	Other
DDHD domain containing 1	DDHD1	Other
DDHD domain containing 2	DDHD2	Other
enolase-phosphatase 1	ENOPH1	Other
enolase superfamily member 1	ENOSF1	Other
eosinophil peroxidase	EPX	Other
esterase D/formylglutathione hydrolase	ESD	Other
frataxin	FXN	Other
glycerophosphodiester phosphodiesterase domain containing 1	GDPD1	Other
glycerophosphodiester phosphodiesterase domain containing 2	GDPD2	Other
glycerophosphodiester phosphodiesterase domain containing 3	GDPD3	Other
glycerophosphodiester phosphodiesterase domain containing 4	GDPD4	Other
glycerophosphodiester phosphodiesterase domain containing 5	GDPD5	Other
glycine-N-acyltransferase	GLYAT	Other
glycine-N-acyltransferase-like 1	GLYATL1	Other
glycine-N-acyltransferase-like 2	GLYATL2	Other
glycine N-methyltransferase	GNMT	Other
histidine acid phosphatase domain containing 1	HISPPD1	Other
histidine acid phosphatase domain containing 2A	HISPPD2A	Other
isoamyl acetate-hydrolyzing esterase 1 homolog (S. cerevisiae)	IAH1	Other
lipoic acid synthetase	LIAS	Other
lipoyltransferase 1	LIPT1	Other
MOCO sulphurase C-terminal domain containing 1	MOSC1	Other
MOCO sulphurase C-terminal domain containing 2	MOSC2	Other
myeloperoxidase	MPO	Other
nitrilase 1	NIT1	Other
nitrilase family, member 2	NIT2	Other
peptidylglycine alpha-amidating monooxygenase	PAM	Other
paraoxonase 1	PON1	Other
paraoxonase 2	PON2	Other
paraoxonase 3	PON3	Other
pyrophosphatase (inorganic) 1	PPA1	Other
pyrophosphatase (inorganic) 2	PPA2	Other
phosphotriesterase related	PTER	Other
thioesterase superfamily member 2	THEM2	Other
thioesterase superfamily member 4	THEM4	Other
thioesterase superfamily member 5	THEM5	Other
UEV and lactate/malate dehyrogenase domains	UEVLD	Other
WW domain containing oxidoreductase	WWOX	Other
glycolipid transfer protein	GLTP	Other
Cystinosis, nephropathic	CTNS	Other Transport
Disrupted in renal carcinoma 2	DIRC2	Other Transport
Feline leukemia virus subgroup C cellular receptor 1	FLVCR1	Other Transport
Feline leukemia virus subgroup C cellular receptor family, member 2	FLVCR2	Other Transport
Mitochondrial carrier triple repeat 1	MCART1	Other Transport
Mitochondrial carrier triple repeat 2	MCART2	Other Transport
Mitochondrial carrier triple repeat 6	MCART6	Other Transport
Major Facilitator Superfamily Domain Containing 1	MFSD1	Other Transport
Major Facilitator Superfamily Domain Containing 10	MFSD10	Other Transport
Major Facilitator Superfamily Domain Containing 11	MFSD11	Other Transport
Major Facilitator Superfamily Domain Containing 2	MFSD2	Other Transport
Major Facilitator Superfamily Domain Containing 3	MFSD3	Other Transport
Major Facilitator Superfamily Domain Containing 4	MFSD4	Other Transport
Major Facilitator Superfamily Domain Containing 5	MFSD5	Other Transport
Major Facilitator Superfamily Domain Containing 7	MFSD7	Other Transport
Major Facilitator Superfamily Domain Containing 8	MFSD8	Other Transport
Major Facilitator Superfamily Domain Containing 9	MFSD9	Other Transport
organic solute transporter alpha	OSTalpha	Other Transport
organic solute transporter beta	OSTbeta	Other Transport
stimulated by retinoic acid gene 6 homolog (mouse)	STRA6	Other Transport
transporter 1, ATP-binding cassette, sub-family B (MDR/TAP)	TAP1	Other Transport
transporter 2, ATP-binding cassette, sub-family B (MDR/TAP)	TAP2	Other Transport
Transmembrane and coiled-coil domains 3	TMCO3	Other Transport
Transmembrane protein 104	TMEM104	Other Transport
two pore segment channel 1	TPCN1	Other Transport
Two pore segment channel 2	TPCN2	Other Transport
2-deoxyribose-5-phosphate aldolase homolog (C. elegans)	DERA	Pentose Phosphate
glucose-6-phosphate dehydrogenase	G6PD	Pentose Phosphate
phosphogluconate dehydrogenase	PGD	Pentose Phosphate
6-phosphogluconolactonase	PGLS	Pentose Phosphate
ribulose-5-phosphate-3-epimerase	RPE	Pentose Phosphate
ribose 5-phosphate isomerase A (ribose 5-phosphate epimerase)	RPIA	Pentose Phosphate
transaldolase 1	TALDO1	Pentose Phosphate
transketolase (Wernicke-Korsakoff syndrome)	TKT	Pentose Phosphate
transketolase-like 1	TKTL1	Pentose Phosphate
transketolase-like 2	TKTL2	Pentose Phosphate
dopachrome tautomerase (dopachrome delta-isomerase, tyrosine-related protein 2)	DCT	Pigment
D-dopachrome tautomerase	DDT	Pigment
tyrosinase (oculocutaneous albinism IA)	TYR	Pigment
tyrosinase-related protein 1	TYRP1	Pigment
alpha-methylacyl-CoA racemase	AMACR	Polyamine
adenosylmethionine decarboxylase 1	AMD1	Polyamine
methylthioadenosine phosphorylase	MTAP	Polyamine
ornithine decarboxylase 1	ODC1	Polyamine
polyamine oxidase (exo-N4-amino)	PAOX	Polyamine
spermidine/spermine N1-acetyltransferase 1	SAT1	Polyamine
spermidine/spermine N1-acetyltransferase family member 2	SAT2	Polyamine
spermidine/spermine N1-acetyl transferase-like 1	SATL1	Polyamine
spermine oxidase	SMOX	Polyamine
spermine synthase	SMS	Polyamine
spermidine synthase	SRM	Polyamine
aminolevulinate, delta-, dehydratase	ALAD	Porphyrin
aminolevulinate, delta-, synthase 1	ALAS1	Porphyrin
aminolevulinate, delta-, synthase 2 (sideroblastic/hypochromic anemia)	ALAS2	Porphyrin
Biliverdin reductase A	BLVRA	Porphyrin
biliverdin reductase B (flavin reductase (NADPH))	BLVRB	Porphyrin
coproporphyrinogen oxidase	CPOX	Porphyrin
ferrochelatase (protoporphyria)	FECH	Porphyrin
hydroxymethylbilane synthase	HMBS	Porphyrin
heme oxygenase (decycling) 1	HMOX1	Porphyrin
heme oxygenase (decycling) 2	HMOX2	Porphyrin
protoporphyrinogen oxidase	PPOX	Porphyrin
uroporphyrinogen decarboxylase	UROD	Porphyrin
uroporphyrinogen III synthase (congenital erythropoietic porphyria)	UROS	Porphyrin
aldehyde dehydrogenase 4 family, member A1	ALDH4A1	Proline
proline dehydrogenase (oxidase) 1	PRODH	Proline
proline dehydrogenase (oxidase) 2	PRODH2	Proline
pyrroline-5-carboxylate reductase 1	PYCR1	Proline
pyrroline-5-carboxylate reductase family, member 2	PYCR2	Proline
pyrroline-5-carboxylate reductase-like	PYCRL	Proline
methylmalonyl CoA epimerase	MCEE	Propanoate
methylmalonyl Coenzyme A mutase	MUT	Propanoate
propionyl Coenzyme A carboxylase, alpha polypeptide	PCCA	Propanoate
Propionyl Coenzyme A carboxylase, beta polypeptide	PCCB	Propanoate
ATP synthase, H+ transporting, mitochondrial F1 complex, alpha subunit, isoform 1	ATP5A1	Proton Transport
ATP synthase, H+ transporting mitochondrial F1 complex, beta subunit	ATP5B	Proton Transport
ATP synthase, H+ transporting, mitochondrial F1 complex, gamma polypeptide 1	ATP5C1	Proton Transport
ATP synthase, H+ transporting, mitochondrial F1 complex, gamma polypeptide 2	ATP5C2	Proton Transport
ATP synthase, H+ transporting, mitochondrial F1 complex, delta subunit	ATP5D	Proton Transport
ATP synthase, H+ transporting, mitochondrial F1 complex, epsilon subunit	ATP5E	Proton Transport
ATP synthase, H+ transporting, mitochondrial F0 complex, subunit b, isoform 1	ATP5F1	Proton Transport
ATP synthase, H+ transporting, mitochondrial F0 complex, subunit c (subunit 9), isoform 1	ATP5G1	Proton Transport
ATP synthase, H+ transporting, mitochondrial F0 complex, subunit c (subunit 9), isoform 2	ATP5G2	Proton Transport
ATP synthase, H+ transporting, mitochondrial F0 complex, subunit c (subunit 9), isoform 3	ATP5G3	Proton Transport
ATP synthase, H+ transporting, mitochondrial F0 complex, subunit d	ATP5H	Proton Transport
ATP synthase, H+ transporting, mitochondrial F0 complex, subunit E	ATP5I	Proton Transport
ATP synthase, H+ transporting, mitochondrial F0 complex, subunit F	ATP5J	Proton Transport
ATP synthase, H+ transporting, mitochondrial F0 complex, subunit f, isoform 2	ATP5J2	Proton Transport
ATP synthase, H+ transporting, mitochondrial F0 complex, subunit g	ATP5L	Proton Transport
ATP synthase, H+ transporting, mitochondrial F0 complex, subunit G2	ATP5L2	Proton Transport
ATP synthase, H+ transporting, mitochondrial F1 complex, O subunit	ATP5O	Proton Transport
ATP synthase, H+ transporting, mitochondrial F0 complex, subunit s	ATP5S	Proton Transport
ATP5S-like	ATP5SL	Proton Transport
mitochondrially encoded ATP synthase 6	ATP6	Proton Transport
ATPase, H+ transporting, lysosomal accessory protein 1	ATP6AP1	Proton Transport
ATPase, H+ transporting, lysosomal accessory protein 2	ATP6AP2	Proton Transport
ATPase, H+ transporting, lysosomal V0 subunit A1	ATP6V0A1	Proton Transport
ATPase, H+ transporting, lysosomal V0 subunit A2	ATP6V0A2	Proton Transport
ATPase, H+ transporting, lysosomal V0 subunit A4	ATP6V0A4	Proton Transport
ATPase, H+ transporting, lysosomal V0 subunit B	ATP6V0B	Proton Transport
ATPase, H+ transporting, lysosomal V0 subunit C	ATP6V0C	Proton Transport
ATPase, H+ transporting, lysosomal V0 subunit D1	ATP6V0D1	Proton Transport
ATPase, H+ transporting, lysosomal V0 subunit D2	ATP6V0D2	Proton Transport
ATPase, H+ transporting, lysosomal V0 subunit E	ATP6V0E1	Proton Transport
ATPase, H+ transporting, lysosomal V0 subunit E2	ATP6V0E2	Proton Transport
ATPase, H+ transporting, lysosomal V1 subunit A	ATP6V1A	Proton Transport
ATPase, H+ transporting, lysosomal V1 subunit B1	ATP6V1B1	Proton Transport
ATPase, H+ transporting, lysosomal V1 subunit B2	ATP6V1B2	Proton Transport
ATPase, H+ transporting, lysosomal V1 subunit C1	ATP6V1C1	Proton Transport
ATPase, H+ transporting, lysosomal V1 subunit C2	ATP6V1C2	Proton Transport
ATPase, H+ transporting, lysosomal V1 subunit D	ATP6V1D	Proton Transport
ATPase, H+ transporting, lysosomal V1 subunit E1	ATP6V1E1	Proton Transport
ATPase, H+ transporting, lysosomal V1 subunit E2	ATP6V1E2	Proton Transport
ATPase, H+ transporting, lysosomal V1 subunit F	ATP6V1F	Proton Transport
ATPase, H+ transporting, lysosomal V1 subunit G1	ATP6V1G1	Proton Transport
ATPase, H+ transporting, lysosomal V1 subunit G2	ATP6V1G2	Proton Transport
ATPase, H+ transporting, lysosomal V1 subunit G3	ATP6V1G3	Proton Transport
ATPase, H+ transporting, lysosomal V1 subunit H	ATP6V1H	Proton Transport
hydrogen voltage-gated channel 1	HVCN1	Proton Transport
T-cell, immune regulator 1, ATPase, H+ transporting, lysosomal V0 subunit A3	TCIRG1	Proton Transport
uncoupling protein 1 (mitochondrial, proton carrier)	UCP1	Proton Transport
uncoupling protein 2 (mitochondrial, proton carrier)	UCP2	Proton Transport
uncoupling protein 3 (mitochondrial, proton carrier)	UCP3	Proton Transport
adenosine deaminase	ADA	Purine
Adenosine deaminase domain containing 1 (testis-specific)	ADAD1	Purine
adenosine deaminase domain containing 2	ADAD2	Purine
adenosine deaminase-like	ADAL	Purine
adenosine kinase	ADK	Purine
adenylosuccinate lyase	ADSL	Purine
Adenylosuccinate synthase	ADSS	Purine
adenylosuccinate synthase like 1	ADSSL1	Purine
adenylate kinase 1	AK1	Purine
adenylate kinase 2	AK2	Purine
adenylate kinase 3	AK3	Purine
adenylate kinase 3-like 1	AK3L1	Purine
adenylate kinase 5	AK5	Purine
adenylate kinase 7	AK7	Purine
adenosine monophosphate deaminase 1 (isoform M)	AMPD1	Purine
adenosine monophosphate deaminase 2 (isoform L)	AMPD2	Purine
adenosine monophosphate deaminase (isoform E)	AMPD3	Purine
adenine phosphoribosyltransferase	APRT	Purine
5-aminoimidazole-4-carboxamide ribonucleotide formyltransferase/IMP cyclohydrolase	ATIC	Purine
cat eye syndrome chromosome region, candidate 1	CECR1	Purine
deoxyguanosine kinase	DGUOK	Purine
Fragile histidine triad gene	FHIT	Purine
phosphoribosylglycinamide formyltransferase, phosphoribosylglycinamide synthetase, phosphoribosylaminoimidazole synthetase	GART	Purine
guanine deaminase	GDA	Purine
guanosine monophosphate reductase	GMPR	Purine
guanosine monophosphate reductase 2	GMPR2	Purine
guanine monphosphate synthetase	GMPS	Purine
guanylate kinase 1	GUK1	Purine
Hypoxanthine phosphoribosyltransferase 1 (Lesch-Nyhan syndrome)	HPRT1	Purine
[truncated: 754 more rows]

## Sheet: S2
Table S2:Summary of 51 prognostic-related MRGs in OV
Gene Name	Gene Symbol	Classification
arylacetamide deacetylase (esterase)	AADAC	Detox
acetyl-Coenzyme A carboxylase beta	ACACB	Fatty Acid
aldehyde dehydrogenase 1 family, member A2	ALDH1A2	Multipurpose
aldehyde dehydrogenase 5 family, member A1 (succinate-semialdehyde dehydrogenase)	ALDH5A1	Glutamate
ATPase, Na+/K+ transporting, alpha 2 polypeptide	ATP1A2	Ion Transport
ATPase, Na+/K+ transporting, alpha 3 polypeptide	ATP1A3	Ion Transport
calcium channel, voltage-dependent, L type, alpha 1C subunit	CACNA1C	Ion Transport
calcium channel, voltage-dependent, beta 1 subunit	CACNB1	Ion Transport
chloride channel CLIC-like 1	CLCC1	Ion Transport
carboxymethylenebutenolidase homolog (Pseudomonas)	CMBL	Other
ceruloplasmin (ferroxidase)	CP	Redox
carbamoyl-phosphate synthetase 1, mitochondrial	CPS1	Urea
cytochrome b5 reductase 2	CYB5R2	Redox
cytochrome b reductase 1	CYBRD1	Redox
cytochrome P450, family 2, subfamily E, polypeptide 1	CYP2E1	Steroid
D-2-hydroxyglutarate dehydrogenase	D2HGDH	Krebs
dihydropyrimidinase-like 4	DPYSL4	Pyrimidine
dual oxidase 1	DUOX1	NAD
enolase superfamily member 1	ENOSF1	Other
fatty acid amide hydrolase 2	FAAH2	Fatty Acid
fucosyltransferase 8 (alpha (1,6) fucosyltransferase)	FUT8	Glycan
galactokinase 2	GALK2	Sugar
UDP-N-acetyl-alpha-D-galactosamine:polypeptide N-acetylgalactosaminyltransferase 6 (GalNAc-T6)	GALNT6	Glycan
GTP cyclohydrolase 1 (dopa-responsive dystonia)	GCH1	BH4
geranylgeranyl diphosphate synthase 1	GGPS1	Steroid
heparan-alpha-glucosaminide N-acetyltransferase	HGSNAT	Heparin Sulfate
heparan sulfate (glucosamine) 3-O-sulfotransferase 3A1	HS3ST3A1	Heparin Sulfate
Heparan sulfate (glucosamine) 3-O-sulfotransferase 3B1	HS3ST3B1	Heparin Sulfate
heparan sulfate (glucosamine) 3-O-sulfotransferase 6	HS3ST6	Heparin Sulfate
K+ voltage-gated channel, subfamily S, 1	KCNS1	Ion Transport
mannosidase, alpha, class 1A, member 2	MAN1A2	Glycan Degradation
membrane bound O-acyltransferase domain containing 1	MBOAT1	Membrane Lipid
mevalonate kinase (mevalonic aciduria)	MVK	Mevalonate
Phosphoglucomutase 2-like 1	PGM2L1	Glycolysis
phosphoglucomutase 3	PGM3	Aminosugar
Polycystic kidney disease 1 (autosomal dominant)	PKD1	Ion Transport
phospholipase C, gamma 1	PLCG1	Membrane Lipid
prostaglandin I2 (prostacyclin) synthase	PTGIS	Hormone
phosphorylase, glycogen; brain	PYGB	Sugar
sodium channel, voltage-gated, type I, beta	SCN1B	Ion Transport
solute carrier family 22 (organic cation transporter), member 3	SLC22A3	Small Molecule Transport
solute carrier family 2 (facilitated glucose transporter), member 11	SLC2A11	Small Molecule Transport
solute carrier family 7 (cationic amino acid transporter, y+ system), member 11	SLC7A11	Small Molecule Transport
sorbitol dehydrogenase	SORD	Sugar
sulfotransferase family, cytosolic, 2B, member 1	SULT2B1	Sulfate
thioesterase superfamily member 5	THEM5	Other
Transmembrane and coiled-coil domains 3	TMCO3	Other Transport
thiopurine S-methyltransferase	TPMT	Detox
transient receptor potential cation channel, subfamily V, member 4	TRPV4	Ion Transport
UDP glycosyltransferase 8 (UDP-galactose ceramide galactosyltransferase)	UGT8	Sphingolipid
uronyl-2-sulfotransferase	UST	Glycan Sulfate
